# Supplementary material for: Crystal structure and Hirshfeld surface analysis of 2-amino-5-bromo-1,3,4-triazol-3-ium chloride monohydrate
Source: Acta Crystallogr E Crystallogr Commun. 2026 Apr 29;82(Pt 5):525–9. doi: 10.1107/S2056989026004378 (PMC13148210; doi:10.1107/S2056989026004378)
Supplement: Supplementary file 1 [file e-82-00525-sup1.cif]

##############################################################################
#                                                                            #
# This CIF contains the data in a paper accepted for publication in          #
# Acta Crystallographica Section E. It conforms to the requirements of       #
# Notes for Authors for Acta Crystallographica Section E, and has been       #
# peer reviewed under the auspices of the IUCr Commission on Journals.       #
#                                                                            #
# Full details of the Crystallographic Information File format               #
# are given in the paper "The Crystallographic Information File (CIF):       #
# a New Standard Archive File for Crystallography" by S. R. Hall, F. H.      #
# Allen and I. D. Brown [Acta Cryst. (1991), A47, 655-685].                  #
#                                                                            #
# The current version of the core CIF dictionary is obtainable from          #
# ftp://ftp.iucr.org/pub/cif_core.dic.                                       #
#                                                                            #
# Software is freely available for graphical display of the structure(s)     #
# in this CIF. For information consult the CIF software page                 #
# http://www.iucr.org/resources/cif/software.                                #
#                                                                            #
# This file may be used for bona fide research purposes within the           #
# scientific community so long as proper attribution is given to the journal # 
# article from which it was obtained.                                        #
#                                                                            #
##############################################################################
data_I
_audit_creation_method
;
Olex2 1.5-alpha
(compiled 2026.02.09 svn.rabbc2746 for OlexSys, GUI svn.r7493)
;
_journal_date_recd_electronic     2026-03-05
_journal_date_accepted     2026-04-25
_journal_name_full     'Acta Crystallographica, Section E'
_journal_year     2026
_journal_volume     82
_journal_issue      1
_journal_page_first     0
_journal_page_last     0
_journal_paper_category     GO
_journal_paper_doi     10.1107/S2056989026004378
_journal_coeditor_code     OX2022
_publ_contact_author_name     'Gizachew Mulugeta Manahelohe'
_publ_contact_author_address
;
Department of Chemistry,
University of Gondar,
P.O. Box 196, Gondar,
Ethiopia
;
_publ_contact_author_email     'Gizachew.Mulugeta@uog.edu.et'
_publ_contact_author_fax     ?
_publ_contact_author_phone     ?
_publ_section_title
;
Crystal structure and Hirshfeld surface analysis of
2-amino-5-bromo-1,3,4-triazol-3-ium chloride monohydrate
;
loop_
    _publ_author_name
    _publ_author_address
    'Batirbay Torambetov'
;
National University of Uzbekistan named after Mirzo Ulugbek,
4 University St., Tashkent, 100174,
Uzbekistan
;
    'Mehmet Akkurt'
;
Department of Physics,
Faculty of Sciences,
Erciyes University,
38039 Kayseri,
T\"urkiye
;
    'Khudayar I. Hasanov'
;
Azerbaijan Medical University,
Scientific Research Centre (SRC),
A. Kasumzade St. 14, AZ 1022, Baku,
Azerbaijan
;
    'Gizachew Mulugeta Manahelohe'
;
Department of Chemistry,
University of Gondar,
PO Box 196, Gondar,
Ethiopia
;
    'Jamshid Ashurov'
;
Institute of Bioorganic Chemistry,
Academy of Sciences of Uzbekistan,
M. Ulugbek, St, 83, Tashkent, 100125,
Uzbekistan
;
    'Shakhnoza Kadirova'
;
National University of Uzbekistan named after Mirzo Ulugbek,
4 University St., Tashkent, 100174,
Uzbekistan
;
_publ_section_synopsis
;
In the title salt, the cation (C~2~H~3~BrN~3~S)^+^, the anion Cl- and the water
molecule are bonded by N---H...Cl, N---H...O and O---H...Cl hydrogen bonds,
forming molecular layers parallel to the (002) plane.
;
_chemical_name_systematic
;
2-Amino-5-bromo-1,3,4-triazol-3-ium chloride monohydrate
;
_chemical_name_common     ?
_chemical_formula_moiety     'C2 H3 Br N3 S +, Cl -, H2 O'
_chemical_formula_sum     'C2 H5 Br Cl N3 O S'
_chemical_formula_iupac     'C2 H3 Br N3 S +, Cl -, H2 O'
_chemical_formula_weight     234.51
_chemical_melting_point     ?
_chemical_absolute_configuration     ?
_space_group_crystal_system     orthorhombic
_space_group_name_H-M_alt     'P 21 21 21'
_space_group_name_Hall     'P 2ac 2ab'
loop_
    _space_group_symop_operation_xyz
    'x, y, z'
    '-x+1/2, -y, z+1/2'
    '-x, y+1/2, -z+1/2'
    'x+1/2, -y+1/2, -z'
_cell_length_a     5.35750(10)
_cell_length_b     9.53280(10)
_cell_length_c     15.0588(2)
_cell_angle_alpha     90
_cell_angle_beta     90
_cell_angle_gamma     90
_cell_volume     769.083(19)
_cell_formula_units_Z     4
_cell_measurement_reflns_used     6428
_cell_measurement_theta_min     2.9010
_cell_measurement_theta_max     71.2590
_cell_measurement_temperature     293(2)
_exptl_crystal_description     block
_exptl_crystal_colour     colourles
_exptl_crystal_size_max     0.18
_exptl_crystal_size_mid     0.14
_exptl_crystal_size_min     0.08
_exptl_crystal_density_diffrn     2.025
_exptl_crystal_density_meas     ?
_exptl_crystal_density_method     ?
_exptl_crystal_F_000     456
_exptl_absorpt_coefficient_mu     12.491
_exptl_absorpt_correction_type     multi-scan
_exptl_absorpt_process_details
;
(CrysAlisPro; Rigaku OD, 2020)
;
_exptl_absorpt_correction_T_min     0.34064
_exptl_absorpt_correction_T_max     1.00000
_diffrn_ambient_temperature     293(2)
_diffrn_source     'micro-focus sealed X-ray tube'
_diffrn_radiation_type     'Cu K\a'
_diffrn_radiation_wavelength     1.54184
_diffrn_radiation_monochromator     mirror
_diffrn_measurement_device_type
                         'XtaLAB Synergy, Single source at home/near, HyPix3000'
_diffrn_measurement_device     'four-circle diffractometer'
_diffrn_measurement_method     '\w scans'
_diffrn_detector     'Hybrid Pixel Array Detector'
_diffrn_detector_area_resol_mean     10.0000
_diffrn_reflns_number     6293
_diffrn_reflns_av_R_equivalents     0.0562
_diffrn_reflns_av_unetI/netI     0.0287
_diffrn_reflns_theta_min     5.492
_diffrn_reflns_theta_max     71.434
_diffrn_reflns_theta_full     67.684
_diffrn_measured_fraction_theta_max     0.999
_diffrn_measured_fraction_theta_full     1.000
_diffrn_reflns_limit_h_min     -5
_diffrn_reflns_limit_h_max     6
_diffrn_reflns_limit_k_min     -11
_diffrn_reflns_limit_k_max     11
_diffrn_reflns_limit_l_min     -18
_diffrn_reflns_limit_l_max     18
_diffrn_radiation_probe     x-ray
_refine_special_details     ?
_reflns_number_total     1495
_reflns_number_gt     1485
_reflns_threshold_expression     'I > 2\s(I)'
_refine_ls_structure_factor_coef     Fsqd
_refine_ls_matrix_type     full
_refine_ls_R_factor_all     0.0355
_refine_ls_R_factor_gt     0.0354
_refine_ls_wR_factor_gt     0.0973
_refine_ls_wR_factor_ref     0.0974
_refine_ls_goodness_of_fit_ref     1.090
_refine_ls_restrained_S_all     1.089
_refine_ls_number_reflns     1495
_refine_ls_number_parameters     90
_refine_ls_number_restraints     5
_refine_ls_hydrogen_treatment     mixed
_refine_ls_weighting_scheme     calc
_refine_ls_weighting_details
              'w=1/[\s^2^(Fo^2^)+(0.0666P)^2^+0.3887P] where P=(Fo^2^+2Fc^2^)/3'
_atom_sites_solution_hydrogens     mixed
_atom_sites_solution_primary     dual
_atom_sites_solution_secondary     ?
_refine_ls_shift/su_max     0.000
_refine_ls_shift/su_mean     0.000
_refine_diff_density_max     0.626
_refine_diff_density_min     -0.482
_refine_ls_extinction_method
;
SHELXL-2016/6 (Sheldrick, 2015b)
;
_refine_ls_extinction_coef     0.0048(8)
_refine_ls_extinction_expression
                                  'Fc^*^=kFc[1+0.001xFc^2^\l^3^/sin(2\q)]^-1/4^'
_refine_ls_abs_structure_details
;
Flack <i>x</i> determined using 579 quotients
[(<i>I</i>^+^)-(<i>I</i>^-^)]/[(<i>I</i>^+^)+(<i>I</i>^-^)]
(Parsons <i>et al.</i>,  2013).
;
_refine_ls_abs_structure_Flack     0.03(3)
loop_
    _atom_type_symbol
    _atom_type_description
    _atom_type_scat_dispersion_real
    _atom_type_scat_dispersion_imag
    _atom_type_scat_source
    'C' 'C' 0.0181 0.0091
                         'International Tables Vol C Tables 4.2.6.8 and 6.1.1.4'
    'H' 'H' 0.0000 0.0000
                         'International Tables Vol C Tables 4.2.6.8 and 6.1.1.4'
    'Br' 'Br' -0.6763 1.2805
                         'International Tables Vol C Tables 4.2.6.8 and 6.1.1.4'
    'Cl' 'Cl' 0.3639 0.7018
                         'International Tables Vol C Tables 4.2.6.8 and 6.1.1.4'
    'N' 'N' 0.0311 0.0180
                         'International Tables Vol C Tables 4.2.6.8 and 6.1.1.4'
    'O' 'O' 0.0492 0.0322
                         'International Tables Vol C Tables 4.2.6.8 and 6.1.1.4'
    'S' 'S' 0.3331 0.5567
                         'International Tables Vol C Tables 4.2.6.8 and 6.1.1.4'
_computing_data_collection
;
CrysAlisPro 1.171.40.84a (Rigaku OD, 2020)
;
_computing_cell_refinement
;
CrysAlisPro 1.171.40.84a (Rigaku OD, 2020)
;
_computing_data_reduction
;
CrysAlisPro 1.171.40.84a (Rigaku OD, 2020)
;
_computing_structure_solution
;
<i>SHELXT</i> (Sheldrick, 2015a)
;
_computing_structure_refinement
;
SHELXL (Sheldrick, 2015b)
;
_computing_molecular_graphics
;
ORTEP-3 for Windows (Farrugia, 2012)
;
_computing_publication_material
;
PLATON (Spek, 2020)
;
loop_
    _atom_site_type_symbol
    _atom_site_label
    _atom_site_fract_x
    _atom_site_fract_y
    _atom_site_fract_z
    _atom_site_U_iso_or_equiv
    _atom_site_adp_type
    _atom_site_calc_flag
    _atom_site_occupancy
    _atom_site_disorder_assembly
    _atom_site_disorder_group
    Br Br1 0.29817(13) -0.05893(6) 0.45541(4) 0.0458(3) Uani d 1 . .
    Cl Cl1 1.2003(2) 0.21834(13) 0.18983(8) 0.0381(4) Uani d 1 . .
    S S1 0.7039(2) 0.11486(12) 0.35421(8) 0.0319(3) Uani d 1 . .
    O O1 0.3054(8) 0.5998(4) 0.3940(3) 0.0435(9) Uani d 1 . .
    H H1A 0.431399 0.647416 0.377691 0.065 Uiso d 1 . .
    H H1B 0.180495 0.648222 0.377514 0.065 Uiso d 1 . .
    N N1 0.4579(7) 0.3315(4) 0.3915(3) 0.0269(8) Uani d 1 . .
    N N2 0.3207(8) 0.2273(4) 0.4298(3) 0.0288(8) Uani d 1 . .
    N N3 0.8144(10) 0.3806(5) 0.3069(3) 0.0420(11) Uani d 1 . .
    H H3A 0.785060 0.469288 0.306957 0.050 Uiso calc 1 . .
    H H3B 0.943662 0.348223 0.279993 0.050 Uiso calc 1 . .
    C C1 0.6621(8) 0.2948(5) 0.3479(3) 0.0254(9) Uani d 1 . .
    C C2 0.4283(9) 0.1099(5) 0.4153(3) 0.0280(10) Uani d 1 . .
    H H1 0.406(12) 0.414(3) 0.394(4) 0.036(16) Uiso d 1 . .
loop_
    _atom_site_aniso_label
    _atom_site_aniso_U_11
    _atom_site_aniso_U_22
    _atom_site_aniso_U_33
    _atom_site_aniso_U_12
    _atom_site_aniso_U_13
    _atom_site_aniso_U_23
    Br1 0.0516(4) 0.0277(4) 0.0581(4) -0.0044(3) 0.0093(3) 0.0041(2)
    Cl1 0.0264(5) 0.0377(7) 0.0501(7) 0.0046(5) -0.0006(5) -0.0154(5)
    S1 0.0258(5) 0.0263(6) 0.0435(6) 0.0058(5) 0.0041(5) -0.0054(5)
    O1 0.0295(17) 0.0276(19) 0.073(3) 0.0051(16) 0.006(2) 0.0073(17)
    N1 0.0231(17) 0.022(2) 0.036(2) 0.0028(16) 0.0047(16) -0.0036(15)
    N2 0.0259(19) 0.026(2) 0.0342(19) -0.0007(17) 0.0043(16) -0.0015(16)
    N3 0.036(2) 0.030(2) 0.060(3) 0.001(2) 0.022(2) -0.006(2)
    C1 0.019(2) 0.024(2) 0.033(2) -0.0016(17) 0.0011(17) -0.0043(18)
    C2 0.026(2) 0.027(2) 0.031(2) 0.001(2) -0.0031(18) -0.0049(18)
_geom_special_details
;
 All esds (except the esd in the dihedral angle between two l.s. planes)
 are estimated using the full covariance matrix.  The cell esds are taken
 into account individually in the estimation of esds in distances, angles
 and torsion angles; correlations between esds in cell parameters are only
 used when they are defined by crystal symmetry.  An approximate (isotropic)
 treatment of cell esds is used for estimating esds involving l.s. planes.
;
loop_
    _geom_bond_atom_site_label_1
    _geom_bond_atom_site_label_2
    _geom_bond_site_symmetry_2
    _geom_bond_distance
    _geom_bond_publ_flag
    Br1 C2 . 1.855(5) ?
    S1 C1 . 1.733(5) ?
    S1 C2 . 1.740(5) ?
    O1 H1A . 0.8500 ?
    O1 H1B . 0.8501 ?
    N1 N2 . 1.364(6) ?
    N1 C1 . 1.323(6) ?
    N1 H1 . 0.83(3) ?
    N2 C2 . 1.277(7) ?
    N3 H3A . 0.8600 ?
    N3 H3B . 0.8600 ?
    N3 C1 . 1.309(7) ?
loop_
    _geom_angle_atom_site_label_1
    _geom_angle_atom_site_label_2
    _geom_angle_atom_site_label_3
    _geom_angle_site_symmetry_1
    _geom_angle_site_symmetry_3
    _geom_angle
    _geom_angle_publ_flag
    C1 S1 C2 . . 86.9(2) ?
    H1A O1 H1B . . 104.5 ?
    N2 N1 H1 . . 119(5) ?
    C1 N1 N2 . . 117.5(4) ?
    C1 N1 H1 . . 123(5) ?
    C2 N2 N1 . . 108.9(4) ?
    H3A N3 H3B . . 120.0 ?
    C1 N3 H3A . . 120.0 ?
    C1 N3 H3B . . 120.0 ?
    N1 C1 S1 . . 110.0(4) ?
    N3 C1 S1 . . 124.3(4) ?
    N3 C1 N1 . . 125.7(5) ?
    S1 C2 Br1 . . 121.0(3) ?
    N2 C2 Br1 . . 122.4(4) ?
    N2 C2 S1 . . 116.7(4) ?
loop_
    _geom_torsion_atom_site_label_1
    _geom_torsion_atom_site_label_2
    _geom_torsion_atom_site_label_3
    _geom_torsion_atom_site_label_4
    _geom_torsion_site_symmetry_1
    _geom_torsion_site_symmetry_2
    _geom_torsion_site_symmetry_3
    _geom_torsion_site_symmetry_4
    _geom_torsion
    _geom_torsion_publ_flag
    N1 N2 C2 Br1 . . . . -179.2(3) ?
    N1 N2 C2 S1 . . . . -0.1(5) ?
    N2 N1 C1 S1 . . . . -1.4(5) ?
    N2 N1 C1 N3 . . . . 179.6(5) ?
    C1 S1 C2 Br1 . . . . 178.6(3) ?
    C1 S1 C2 N2 . . . . -0.6(4) ?
    C1 N1 N2 C2 . . . . 1.0(6) ?
    C2 S1 C1 N1 . . . . 1.1(4) ?
    C2 S1 C1 N3 . . . . -180.0(5) ?
loop_
    _geom_hbond_atom_site_label_D
    _geom_hbond_atom_site_label_H
    _geom_hbond_atom_site_label_A
    _geom_hbond_site_symmetry_A
    _geom_hbond_distance_DH
    _geom_hbond_distance_HA
    _geom_hbond_distance_DA
    _geom_hbond_angle_DHA
    O1 H1A Cl1 3_755 0.85 2.32 3.144(4) 163.3
    O1 H1B Cl1 3_655 0.85 2.37 3.196(4) 162.6
    N3 H3A Cl1 3_755 0.86 2.38 3.221(5) 167.5
    N3 H3B Cl1 . 0.86 2.29 3.127(5) 162.8
    N1 H1 O1 . 0.83(3) 1.86(3) 2.685(6) 176(7)
_shelx_space_group_comment
;
The symmetry employed for this shelxl refinement is uniquely defined
by the following loop, which should always be used as a source of
symmetry information in preference to the above space-group names.
They are only intended as comments.
;
_shelx_estimated_absorpt_T_min     0.212
_shelx_estimated_absorpt_T_max     0.435
_shelx_hkl_file
;
   0   0   1    0.96    0.17
   0   0   1    0.89    0.10
   0   0   2  833.18    7.82
   0   0   2  762.14    6.36
   0   0   2  782.74    5.58
   0   0  -2  803.16    6.90
   0   0   2  828.24    7.65
   0   0   3    1.50    0.20
   0   0   3    0.49    0.20
   0   0  -3    1.10    0.28
   0   0   3    0.26    0.22
   0   0   4 1192.01   13.04
   0   0   4 1179.87    8.68
   0   0   4 1156.83   12.17
   0   0   5    0.84    0.51
   0   0   5    0.50    0.26
   0   0   5    0.07    0.37
   0   0   6   52.32    3.04
   0   0   6   67.57    3.21
   0   0   7    0.30    0.63
   0   0   7    0.13    0.51
   0   0  -7    0.57    0.62
   0   0   8 1105.68   17.96
   0   0  -8 1325.70   15.97
   0   0  -9   11.05    1.55
   0   0   9    0.49    0.87
   0   0  10  403.93   11.77
   0   0  10  450.81   11.23
   0   0  11    2.01    1.52
   0   0  11    0.24    1.01
   0   0  12  455.89   14.02
   0   0  12  528.86   14.25
   0   0  13    1.36    1.63
   0   0 -14   53.78    3.77
   0   0 -15    0.45    0.96
   0   0  16    3.93    1.70
   0   0 -16    2.40    1.11
   0   0 -17   -0.04    0.70
   0   0  17    0.06    1.09
   0   0 -18   22.19    1.55
   0   1   0   14.29    0.71
   0  -1   0    1.46    0.19
   0  -1   1   53.01    1.23
   0  -1   1   52.76    1.16
   0   1   2  979.63    9.74
   0  -1   2  973.26    7.60
   0  -1   2  996.65    8.31
   0  -1  -2  841.32    9.42
   0  -1  -2  885.66    8.73
   0  -1   2 1008.27    7.81
   0   1  -3  414.52    4.19
   0  -1   3  467.73    6.01
   0  -1   3  401.00    4.38
   0  -1   3  459.66    5.82
   0  -1  -3  384.35    5.08
   0  -1   3  435.28    4.61
   0   1   3  476.46    7.09
   0  -1  -3  460.34    6.38
   0   1   4 3485.36   26.87
   0   1  -4 3467.21   21.59
   0  -1   4 3485.07   22.88
   0  -1   4 3362.91   25.22
   0  -1   4 3529.70   21.91
   0  -1   4 3440.55   25.09
   0  -1  -4 3589.21   25.94
   0  -1  -5 1275.70   13.62
   0   1   5 1074.81   15.93
   0  -1   5 1374.59   11.85
   0   1  -5 1016.26   12.65
   0  -1   5 1302.83   14.32
   0  -1  -6 1378.04   15.22
   0  -1   6 1330.53   16.50
   0  -1  -7  433.99    8.17
   0  -1   7  395.34    9.22
   0  -1   7  441.26    7.19
   0  -1   7  380.11    9.00
   0   1   7  356.79    9.64
   0   1   8 1906.23   25.64
   0  -1  -8 1954.65   20.07
   0   1   8 1892.63   25.19
   0   1   9   35.76    3.41
   0  -1   9   30.42    3.01
   0  -1  -9   33.63    2.48
   0   1  -9   28.20    2.36
   0  -1  10   67.36    4.84
   0  -1  10   71.43    4.63
   0  -1 -10   63.67    4.31
   0  -1  11   12.60    2.34
   0  -1  11   16.75    2.59
   0   1  12  500.23   14.89
   0  -1  12  343.39   12.01
   0  -1 -12  397.79   10.28
   0  -1  12  449.08   13.55
   0  -1  13  715.85   17.87
   0  -1 -13  540.54   12.23
   0  -1 -14   19.44    2.37
   0  -1  14   31.81    4.06
   0  -1  15    4.53    2.15
   0  -1 -15    2.29    1.11
   0  -1 -16   12.69    1.67
   0   1 -16   12.63    1.82
   0  -1 -17   23.06    1.86
   0   1 -17   21.53    2.00
   0   1 -18   45.48    2.26
   0  -1 -18   43.47    2.00
   0   2   0    9.60    0.85
   0  -2   0   10.21    0.82
   0   2   1  296.84    4.84
   0  -2   1  313.64    4.58
   0  -2   1  335.01    4.40
   0  -2  -1  270.59    4.89
   0  -2  -1  238.19    4.04
   0  -2   2 3475.21   22.62
   0  -2   2 3404.44   22.22
   0  -2  -2 3085.38   24.94
   0  -2   2 3292.21   22.26
   0  -2  -2 3078.46   23.05
   0  -2  -3   27.14    1.84
   0  -2   3   29.20    1.38
   0  -2  -3   25.16    1.69
   0  -2   3   27.28    1.55
   0  -2   4  635.85    7.38
   0  -2   4  607.85    8.30
   0  -2   5 2693.96   23.86
   0  -2   5 2852.40   21.34
   0  -2   6  183.90    5.34
   0  -2   6  193.14    4.36
   0   2  -6  140.46    5.14
   0   2   6  201.15    7.57
   0   2   6  240.48    6.91
   0  -2   7  877.50   10.90
   0  -2   7  817.08   13.09
   0   2   8   11.70    2.12
   0  -2   8    8.93    1.12
   0  -2   8    7.90    1.44
   0  -2   9   54.78    4.00
   0   2   9   74.61    5.18
   0   2  10  961.59   19.99
   0   2  10  991.27   20.38
   0   2  10  869.99   17.37
   0  -2 -10  796.13   13.82
   0  -2  10  650.10   15.11
   0  -2  10  604.68   15.16
   0  -2 -10  657.10   14.90
   0  -2  11   60.75    4.87
   0  -2  11   70.68    5.18
   0  -2 -11   67.12    4.87
   0  -2 -11   80.50    4.42
   0  -2  12  302.93   11.40
   0  -2 -12  308.62    8.96
   0  -2 -13    2.11    1.20
   0  -2  13    5.79    2.20
   0  -2 -13    2.14    1.33
   0  -2 -14   37.82    3.06
   0  -2 -14   40.50    4.05
   0  -2 -15  233.22    9.05
   0  -2 -15  220.82    6.80
   0   2 -16   45.79    3.28
   0  -2 -16   45.35    2.74
   0   2 -17   76.37    3.59
   0  -2 -17   68.36    2.87
   0   2 -18    5.40    0.86
   0   2  18    8.54    1.24
   0  -3   0    0.33    0.29
   0   3   0    4.23    0.81
   0  -3   1 1862.88   16.61
   0  -3  -1 1876.00   17.64
   0   3   2 1014.55   11.64
   0  -3   2  888.25   12.61
   0  -3  -2 1017.90   13.77
   0  -3  -2  814.10   10.34
   0  -3   2 1054.47   10.68
   0  -3  -2  973.74   12.29
   0  -3   3 4986.32   39.01
   0  -3  -3 5157.77   39.96
   0  -3   3 5313.52   35.76
   0  -3  -3 5287.06   37.22
   0  -3   3 5512.91   36.86
   0  -3  -3 5672.87   41.17
   0   3   4   14.49    1.54
   0  -3   4   18.05    1.34
   0  -3   4   16.52    1.38
   0  -3   4   17.47    1.36
   0  -3  -4   19.46    1.57
   0  -3   5  605.32    8.54
   0  -3   5  615.03    9.76
   0  -3   6  926.96   11.48
   0  -3   6  888.57   13.01
   0   3  -7  339.58    9.72
   0  -3   7  338.26    8.31
   0  -3   8    5.44    0.98
   0  -3   8    7.13    1.39
   0   3   8    5.50    1.79
   0  -3  -9  327.88    8.49
   0   3  -9  211.52    7.54
   0  -3   9  262.99    9.37
   0   3   9  384.32   12.43
   0  -3   9  251.32    6.55
   0   3   9  363.06   12.09
   0  -3   9  232.82    8.24
   0   3  10   37.56    4.03
   0  -3 -10   32.97    2.82
   0  -3  10   23.62    2.90
   0   3  10   36.90    3.99
   0  -3 -10   35.66    2.68
   0  -3 -10   62.44    4.67
   0  -3  10   51.98    4.48
   0  -3 -11  691.03   16.17
   0  -3  11  504.02   14.58
   0  -3 -11  738.61   13.77
   0   3  11  818.20   17.66
   0  -3  11  592.39   16.28
   0   3  11  931.56   20.34
   0   3  11  889.46   20.02
   0  -3 -12  213.90    9.02
   0  -3 -12  216.83    7.30
   0  -3 -13  122.85    6.85
   0  -3  13  108.56    7.32
   0  -3 -13  108.89    5.13
   0   3  13  126.23    6.64
   0  -3 -14  110.01    6.29
   0  -3  14  118.23    7.72
   0  -3 -14  100.34    4.65
   0  -3 -15   97.06    4.17
   0  -3 -15  112.46    6.01
   0  -3  16   87.28    5.89
   0  -3 -16   46.78    2.56
   0   3 -17   16.84    1.70
   0   3  17   21.89    2.09
   0  -4   0  529.08   11.26
   0  -4   0  499.74    9.01
   0  -4   1  261.48    6.31
   0  -4   1  288.32    8.11
   0  -4  -1  269.24    6.62
   0  -4  -1  288.01    8.26
   0  -4  -2   21.38    2.24
   0   4   2   12.34    1.44
   0  -4  -2   18.81    1.78
   0  -4   2   12.53    1.68
   0  -4  -2   11.19    1.34
   0  -4  -3  298.31    6.80
   0  -4  -3  361.59    8.48
   0  -4  -3  331.91    7.97
   0  -4   3  273.25    7.17
   0  -4   3  298.45    6.05
   0  -4   4  954.55   12.31
   0  -4   4  996.85   12.65
   0  -4   5 3493.09   29.53
   0  -4   5 3412.49   30.21
   0  -4   6    8.00    1.32
   0  -4   6    6.72    1.00
   0  -4   7 2844.30   29.84
   0  -4   7 2695.10   25.12
   0   4   8  578.97   16.71
   0  -4   8  470.19   12.58
   0   4   8  524.58   14.79
   0  -4   8  441.77    9.15
   0  -4  -8  619.56   11.74
   0  -4   8  460.70   12.96
   0  -4  -8  583.43   11.43
   0  -4   8  467.79   11.41
   0  -4   9    3.84    1.53
   0  -4   9    2.73    0.85
   0  -4  -9    4.16    1.14
   0  -4   9    3.09    1.30
   0   4   9    4.09    2.11
   0  -4  -9    4.11    1.10
   0  -4   9    2.72    1.07
   0   4  -9    1.83    1.36
   0   4   9    4.91    1.89
   0   4  10   27.37    3.63
   0  -4  10   16.56    2.81
   0  -4  10   16.84    2.51
   0  -4  10   17.77    2.85
   0  -4 -10   21.67    2.23
   0   4 -10   16.41    2.69
   0  -4 -10   21.28    2.25
   0   4  10   24.61    3.45
   0   4  10   23.52    2.44
   0  -4 -11   28.83    3.36
   0   4  11   32.86    4.04
   0  -4  11   22.15    3.37
   0  -4  11   19.96    3.00
   0  -4 -11   26.90    2.54
   0   4 -11   21.72    3.01
   0   4  11   28.10    3.62
   0   4  11   34.52    3.82
   0  -4 -12    0.37    0.79
   0  -4 -12    2.29    1.24
   0   4  12    3.83    1.95
   0  -4 -13   99.59    5.96
   0  -4 -13   88.67    4.36
   0  -4 -14   49.60    3.07
   0   4  14   57.74    4.11
   0  -4  14   53.55    5.30
   0  -4 -14   62.77    4.62
   0  -4  15  247.30   10.47
   0  -4 -15  239.94    8.37
   0   4  15  224.72    7.25
   0  -4 -16   43.99    3.18
   0  -4 -16   33.19    1.95
   0  -4  17    9.61    1.73
   0   4  17    6.06    1.15
   0  -4  17    7.47    1.65
   0   4 -17    4.86    0.93
   0  -5   0    0.40    0.84
   0  -5   0    2.06    0.82
   0  -5   1 3401.88   31.46
   0  -5  -1 3469.18   31.91
   0  -5  -2 1379.68   18.48
   0  -5  -2 1383.82   19.60
   0  -5   3   28.31    2.06
   0  -5   3   29.10    2.61
   0  -5  -3   35.89    2.92
   0  -5  -3   39.45    2.98
   0  -5   4  171.43    5.52
   0  -5   4  179.97    5.43
   0  -5   5  216.67    6.28
   0  -5   5  246.75    6.74
   0   5   6   31.12    4.61
   0  -5   6   39.57    2.65
   0  -5   6   32.68    2.71
   0  -5   6   34.64    3.44
   0  -5  -6   34.08    2.89
   0  -5  -6   38.94    2.99
   0  -5   6   34.24    3.05
   0  -5   7   49.35    3.53
   0  -5   7   51.33    4.05
   0   5  -7   43.61    4.58
   0  -5  -7   60.47    4.00
   0  -5   7   62.88    4.90
   0  -5  -7   64.01    3.73
   0   5   7   58.64    5.82
   0  -5  -7   70.79    4.18
   0  -5   8  326.38   11.77
   0  -5   8  304.61    7.93
   0   5   8  339.10   12.83
   0  -5   8  339.82   11.16
   0  -5  -8  346.61    9.90
   0   5  -8  295.07   11.99
   0  -5  -8  389.72    9.42
   0  -5   8  303.88    9.45
   0  -5  -9  691.04   13.65
   0  -5   9  568.59   15.60
   0  -5   9  442.14   12.33
   0  -5  -9  578.70   11.71
   0   5   9  549.39   15.53
   0   5   9  654.81   17.41
   0  -5   9  468.93   14.71
   0  -5  10    1.23    0.94
   0   5  10    0.69    1.41
   0   5 -10    3.99    2.04
   0  -5  10    7.57    2.09
   0  -5 -10    0.11    0.78
   0   5  10    1.19    0.95
   0   5  10    5.86    2.27
   0  -5  10    0.34    1.25
   0  -5 -11  303.68   10.60
   0   5 -11  198.95    8.91
   0  -5 -11  247.57    7.41
   0  -5  11  232.13   10.53
   0   5  11  268.17    9.89
   0  -5  11  211.60   10.40
   0   5  12   40.21    3.80
   0  -5  12   28.64    4.00
   0   5 -12   30.43    3.59
   0  -5  12   35.30    4.18
   0  -5 -12   36.67    2.79
   0  -5  13  246.04   11.23
   0  -5 -13  293.42    7.52
   0  -5 -14    6.94    1.21
   0   5  14    7.18    1.69
   0  -5  14    5.50    2.10
   0  -5 -14    8.65    1.85
   0   5  15   42.53    2.99
   0  -5  15   43.12    4.26
   0  -5 -15   53.51    3.66
   0  -5 -16   16.77    1.82
   0  -5  16   16.38    2.25
   0  -6   0 2436.70   28.18
   0  -6   0 2237.06   29.55
   0  -6  -1  108.22    5.43
   0  -6  -1  105.52    5.86
   0  -6   2  319.88    9.82
   0  -6   2  326.54    8.20
   0  -6  -2  464.99   11.22
   0  -6  -2  476.98   12.17
   0  -6  -3 2431.47   28.34
   0  -6   3 1733.62   20.96
   0  -6   3 1743.05   22.33
   0   6   3 2287.56   41.09
   0  -6   3 2047.67   24.81
   0  -6  -3 2121.83   24.73
   0  -6   3 2138.57   27.53
   0  -6   4    4.91    1.11
   0  -6  -4    1.73    0.87
   0  -6  -4    2.25    0.83
   0  -6   4    1.11    0.82
   0  -6   4    6.02    1.25
   0  -6   5  155.63    5.91
   0  -6  -5  198.25    7.18
   0  -6   5  179.92    7.75
   0  -6   5  157.83    7.70
   0  -6   5  145.87    5.84
   0  -6  -5  190.88    6.58
   0   6   5  163.34   10.93
   0  -6   6    0.09    0.78
   0  -6  -6    1.22    0.91
   0   6   6    1.60    2.47
   0  -6  -6    1.77    0.84
   0  -6   6    3.66    1.01
   0  -6   6    0.19    0.79
   0  -6  -6    4.24    1.22
   0  -6  -7   79.23    4.42
   0  -6  -7   80.47    4.86
   0   6   7   77.92    7.07
   0   6  -7   63.67    6.33
   0  -6   7   69.21    4.96
   0  -6   7   72.77    5.63
   0   6  -8  314.51   13.67
   0   6   8  310.07   12.82
   0  -6  -8  337.30   10.13
   0  -6   8  314.05   11.23
   0  -6   8  303.10   12.07
   0   6   9 1305.93   25.42
   0  -6   9 1156.44   24.81
   0  -6  -9 1286.30   20.31
   0  -6   9 1193.69   23.79
   0  -6  -9 1342.90   18.90
   0   6 -10  182.96    9.04
   0   6  10  226.62    9.56
   0  -6  10  186.74    9.75
   0  -6 -10  222.12    7.10
   0  -6  10  206.54    9.96
   0   6 -11   84.88    6.06
   0   6  11   97.42    5.88
   0  -6 -11   89.87    4.32
   0  -6  11   87.73    6.72
   0  -6  11   85.62    6.57
   0  -6  12   36.30    4.15
   0  -6 -12   51.89    4.08
   0   6 -12   41.02    4.06
   0   6  12   49.62    4.01
   0  -6  12   41.06    4.52
   0  -6  12   33.55    4.25
   0  -6 -12   42.97    2.86
   0  -6  13   32.77    3.80
   0  -6 -13   35.01    2.40
   0   6 -13   34.77    3.38
   0  -6  13   28.90    3.90
   0  -6 -14    4.87    1.33
   0   6  14    4.13    1.35
   0  -6  14    2.54    1.40
   0  -6  15   25.65    2.78
   0   6  15   26.73    2.12
   0  -6 -15   28.82    2.38
   0  -7   0   -0.28    1.17
   0  -7   0    5.69    1.43
   0  -7   1  662.81   14.40
   0  -7  -1  684.23   14.31
   0  -7  -2   29.71    3.45
   0  -7   2   22.35    2.79
   0  -7   2   15.69    2.07
   0  -7   2   15.88    2.12
   0  -7  -2   21.97    2.36
   0  -7  -2   22.97    2.58
   0  -7   2   15.87    2.51
   0  -7   3   36.57    3.69
   0  -7  -3   44.84    4.13
   0  -7  -3   33.71    2.98
   0  -7   3   27.90    2.70
   0  -7  -3   39.23    3.29
   0  -7   3   25.08    2.70
   0  -7   3   24.48    3.13
   0   7   3   56.57    7.19
   0  -7   4 2045.86   30.08
   0  -7  -4 2238.28   26.19
   0  -7   4 1654.23   23.96
   0   7   4 2088.54   42.89
   0  -7   4 1671.14   23.28
   0  -7  -4 2105.27   26.19
   0  -7  -5   53.14    3.82
   0  -7   5   35.74    3.19
   0  -7  -5   52.11    3.93
   0  -7   5   35.48    3.30
   0  -7   5   43.69    4.35
   0   7   5   41.45    6.35
   0   7  -6  536.70   19.08
   0  -7  -6  560.82   13.21
   0   7   6  497.23   18.94
   0  -7   6  429.11   11.76
   0  -7   6  474.55   14.49
   0  -7  -6  618.50   13.23
   0   7   7   -0.47    2.99
   0  -7   7    1.74    1.26
   0  -7   7    2.15    1.39
   0  -7  -7    1.97    1.13
   0  -7  -7    4.73    1.45
   0  -7  -8  124.93    6.13
   0   7   8  107.32    7.95
   0  -7  -8  114.63    5.46
   0  -7   9  177.04    9.47
   0   7   9  216.22    9.94
   0  -7  -9  213.64    7.18
   0   7  -9  168.50    9.11
   0  -7 -10   64.72    3.73
   0   7  10   59.90    4.97
   0   7 -10   53.81    5.27
   0  -7 -11  244.23    6.88
   0   7  11  266.57    9.21
   0   7 -11  239.64    9.88
   0   7 -12   32.23    3.57
   0   7  12   33.52    3.10
   0   7 -13    4.39    1.58
   0  -7 -13    5.76    1.32
   0   7  14   29.19    2.18
   0  -7 -14   33.50    2.42
   0  -8   0  243.05    8.58
   0  -8   0  245.17    8.48
   0  -8   1  374.38   11.32
   0  -8   1  473.50   12.01
   0  -8   1  517.09   13.10
   0  -8  -1  691.95   17.96
   0  -8   1  598.20   16.83
   0  -8   2  823.45   17.40
   0  -8   2  803.70   19.40
   0  -8  -2  844.05   16.17
   0  -8  -2 1101.77   22.22
   0  -8   2  647.41   14.57
   0  -8   2  548.65   13.78
   0   8   3  166.94   12.31
   0  -8   3  173.12    8.24
   0  -8  -3  191.55    7.51
   0  -8   4  527.06   15.05
   0  -8  -4  547.96   13.01
   0  -8  -5    1.34    1.07
   0  -8   5    3.48    1.58
   0   8   5    1.13    3.23
   0  -8  -5    1.20    1.11
   0   8   6   91.80    8.20
   0  -8  -6   99.47    5.43
   0  -8  -6   90.93    5.21
   0  -8   6   83.32    6.15
   0  -8   7   29.58    3.63
   0  -8  -7   35.77    3.29
   0   8   7   38.58    5.47
   0  -8  -7   42.32    3.48
   0  -8  -8  179.80    6.78
   0  -8  -8  155.84    6.53
   0   8   8  165.35    9.04
   0   8  -9   22.33    3.82
   0  -8  -9   24.77    2.36
   0   8   9   26.14    3.58
   0   8 -10  104.35    6.76
   0  -8 -10  116.71    5.35
   0   8  10  105.33    5.82
   0  -8 -11   26.25    2.41
   0   8  11   21.56    2.59
   0   8 -11   22.19    3.25
   0  -8 -12  258.67    6.85
   0   8 -12  237.12    8.13
   0   8 -13    0.53    0.92
   0  -8 -13    0.72    0.56
   0   8  13    0.63    0.77
   0  -9   0    0.43    1.18
   0  -9   0   19.52    2.50
   0  -9  -1   82.08    5.98
   0  -9   1   71.04    5.70
   0  -9   2   56.71    4.41
   0  -9   2   67.82    5.48
   0  -9  -2   61.30    4.24
   0  -9   3    2.03    1.34
   0  -9   3    2.02    1.21
   0  -9  -3    1.89    1.44
   0  -9   4   90.96    6.15
   0  -9   4  106.67    6.52
   0   9   4  102.11    8.40
   0  -9  -4  109.95    5.55
   0  -9   5    4.24    1.73
   0   9   5    3.91    3.00
   0  -9  -5    4.80    1.45
   0  -9  -6 1178.61   18.36
   0   9   6 1193.28   25.46
   0  -9  -7   37.57    3.00
   0   9   7   39.90    4.47
   0  -9   7   33.78    3.61
   0   9   8   96.98    5.73
   0   9  -8  104.36    6.85
   0   9  -9    4.82    2.25
   0   9   9    3.24    1.62
   0   9  10    1.05    1.13
   0   9 -10    1.35    1.67
   0  -9 -10    1.15    0.74
   0   9  11    4.13    1.07
   0   9 -11    4.05    1.54
   0  -9 -11    4.63    0.96
   0 -10   0   20.66    3.05
   0 -10   0   14.33    2.05
   0 -10   1  380.92   12.46
   0 -10  -1  387.56   12.05
   0 -10  -2  514.86   13.23
   0 -10   2  465.65   13.68
   0 -10   3  265.25   10.09
   0 -10   3  245.56    8.76
   0 -10  -3  253.02    7.80
   0 -10   4  243.26    8.90
   0 -10  -4  224.01    7.10
   0 -10   4  233.94    9.16
   0 -10   5   11.98    2.14
   0 -10  -5   10.48    1.59
   0 -10   6   18.81    2.52
   0  10  -6   19.91    3.07
   0  10   6   23.40    2.84
   0 -10   6   15.14    1.98
   0  10  -7  106.14    6.04
   0 -10   7  100.30    5.32
   0  10   7  101.51    4.84
   0 -10   8   48.87    3.43
   0  10   8   52.23    3.08
   0  10   9    2.20    0.85
   0  10  -9    1.94    1.32
   0 -10  -9    1.63    0.66
   0 -11   0    0.07    1.09
   0 -11  -1  469.30   11.26
   0 -11   1  458.93   11.83
   0 -11   2   36.69    2.81
   0 -11  -2   42.50    3.20
   0 -11   2   43.33    3.61
   0 -11  -3    8.33    1.52
   0 -11   3    6.83    1.64
   0 -11   3    5.04    1.17
   0 -11   3    7.98    1.49
   0 -11   4  236.18    6.64
   0 -11   4  280.02    7.86
   0 -11   5    1.33    0.85
   0  11   5    0.92    0.60
   0 -11   5    0.34    0.49
   0 -11   6   24.11    2.21
   0 -11  -6   24.47    1.87
   1   0   0    0.44    0.18
  -1   0   0    0.03    0.17
   1   0   0    3.81    0.55
   1   0   0    2.74    0.37
   1   0   0    0.51    0.22
   1   0   1  497.31    4.28
   1   0   1  536.38    6.10
   1   0  -1  514.33    6.38
   1   0  -1  490.72    5.39
  -1   0   1  467.52    6.56
   1   0   1  447.22    5.46
  -1   0   1  448.37    4.20
   1   0   1  445.87    5.41
   1   0  -1  456.67    6.30
   1   0   1  472.67    6.05
   1   0  -1  459.92    5.16
   1   0   2    1.39    0.31
  -1   0  -2    5.06    0.42
   1   0  -2    2.39    0.42
  -1   0   2    2.01    0.32
   1   0   2    5.94    0.67
   1   0  -2    1.68    0.28
  -1   0   2    3.41    0.37
  -1   0   3 2750.10   20.49
  -1   0   3 2726.81   19.36
   1   0   3 2850.33   20.37
   1   0  -3 2757.10   18.45
   1   0   3 2977.89   21.92
   1   0   3 2907.43   21.38
   1   0   3 2806.65   19.93
   1   0   3 2770.06   19.88
   1   0   4 9521.53   61.90
  -1   0   4 9594.42   60.93
   1   0   4 9786.20   60.70
   1   0   4 9643.58   58.11
   1   0   4 9901.55   58.27
  -1   0   4 9999.00   58.54
   1   0   5  118.69    3.93
   1   0   5  116.50    3.11
  -1   0   5  107.87    4.77
   1   0   5  113.54    2.89
  -1   0   6  801.81   14.33
   1   0   6  951.45   10.63
   1   0   6  944.67   13.24
  -1   0   6  794.19   13.60
   1   0   6  895.52    9.61
   1   0   7   44.36    2.96
  -1   0   7   38.33    3.05
  -1   0  -7   44.75    2.86
   1   0   7   46.37    2.27
  -1   0   7   39.59    3.24
  -1   0   8    8.80    1.83
  -1   0  -8    7.50    1.46
  -1   0  -9  127.18    5.31
   1   0   9  129.66    6.25
  -1   0   9  129.20    6.41
   1   0 -10  101.08    5.85
  -1   0  10  155.94    7.37
   1   0  10  101.41    5.53
  -1   0 -10  122.76    5.46
   1   0  10  133.20    6.01
  -1   0  10  138.29    6.73
   1   0  11   11.01    2.11
  -1   0  11   11.50    2.38
   1   0 -11    5.34    1.58
   1   0  11   13.50    2.12
   1   0  11    9.98    2.12
  -1   0  11   17.58    2.84
  -1   0 -12   10.62    1.92
   1   0  12   15.97    2.74
   1   0  12   17.72    2.86
  -1   0  12    9.66    2.57
   1   0  12   12.31    2.26
  -1   0  12   11.62    2.56
   1   0  13    0.48    1.54
  -1   0  13    1.03    1.84
  -1   0  14   34.17    4.13
   1   0  14   32.44    3.85
   1   0  14   35.86    4.12
   1   0 -14   24.06    2.67
   1   0  15    9.56    2.46
   1   0 -15    6.65    1.59
  -1   0  15   12.66    2.74
   1   0  16  380.47   11.59
  -1   0  16  394.02   11.44
   1   0  16  405.77   12.23
   1   0  17   36.43    3.32
  -1   0  17   34.97    3.07
   1   0  17   36.93    3.24
  -1   0  18   10.66    1.42
   1   0  18   11.91    1.61
   1   0 -18    6.27    0.91
   1   0  18   11.25    1.55
   1  -1  18    3.48    1.07
   1   1 -18    1.89    0.62
   1  -1  17  118.45    5.85
   1  -1  17  110.27    5.44
   1  -1  16   12.15    2.53
   1  -1  16    8.76    2.21
  -1   1  16   13.48    2.19
   1   1 -16    6.73    1.50
  -1   1  15   38.13    3.84
   1  -1  15   32.62    3.78
   1   1 -15   28.07    2.80
   1  -1  15   37.75    4.16
  -1   1  14  249.83    9.86
   1  -1  14  210.37    9.50
   1  -1  13   50.77    4.64
   1  -1  13   70.28    5.30
   1  -1  13   52.61    4.76
  -1   1  13   75.55    5.56
   1  -1  12  249.07    9.91
  -1   1  12  386.67   13.01
   1  -1  12  299.00   10.78
   1  -1  12  288.51   10.91
  -1  -1 -12  294.33    8.67
  -1   1  12  387.14   12.27
   1  -1  12  330.11   11.11
  -1  -1 -11   83.05    4.55
   1  -1  11   81.30    5.24
   1   1 -11   81.61    4.37
  -1   1  11  106.41    6.41
   1  -1  11   73.36    5.25
  -1   1  11  115.41    6.92
   1  -1  11   65.33    4.81
   1  -1  10  174.35    7.71
   1  -1  10  148.03    6.81
   1  -1  10  178.10    7.34
  -1   1  10  329.25   11.26
   1   1 -10  201.36    6.70
  -1   1  10  262.79    9.67
  -1   1  10  246.23    9.53
  -1  -1 -10  204.18    6.89
  -1   1   9 1346.42   22.17
  -1  -1  -9 1177.88   16.74
   1  -1   8 1440.13   20.57
  -1  -1  -8 1486.23   18.62
   1  -1   7   40.88    1.95
  -1   1   7   38.84    3.05
   1  -1   7   46.71    3.10
  -1  -1  -7   42.19    2.74
  -1  -1  -6  122.90    4.40
   1  -1   6  132.88    4.65
   1  -1   6  131.30    3.38
  -1  -1  -5  172.33    4.98
   1  -1   5  178.64    4.77
   1  -1   5  181.09    3.81
   1   1  -4 2286.52   17.79
   1  -1   4 2228.34   17.16
   1  -1   4 2305.62   18.73
  -1   1   4 2081.43   22.87
  -1  -1  -4 2143.87   20.13
   1  -1   3  769.15    8.03
   1  -1   3  685.11    9.12
   1  -1   3  774.99    7.89
  -1   1   3  696.92   11.10
  -1  -1  -3  740.04    9.70
   1   1  -3  728.04    7.96
   1  -1   3  748.38    7.83
  -1  -1  -2 2382.34   18.94
   1  -1   2 2385.00   17.61
  -1   1   2 2274.77   21.31
  -1  -1  -2 2359.38   17.07
   1  -1   2 2310.98   18.65
   1  -1   2 2325.52   16.71
   1  -1   2 2418.48   16.65
   1  -1   2 2405.29   16.09
   1  -1   1  544.01    5.93
  -1  -1  -1  535.24    6.04
   1  -1   1  579.69    5.92
   1  -1   1  534.43    4.37
   1   1  -1  469.17    6.34
   1  -1   1  553.41    6.99
  -1  -1  -1  490.56    6.20
   1   1   0 2280.44   14.01
   1  -1   0 2204.68   16.32
   1  -1   0 2086.51   13.54
   1  -1   0 1955.36   13.94
   1   1   0 1957.26   15.24
   1  -1   0 2233.04   15.14
   1  -1  -1  605.22    7.33
  -1  -1   1  585.16    6.25
   1  -1  -1  555.05    5.31
   1   1   1  629.97    6.31
   1  -1  -1  584.58    7.63
   1   1   1  562.53    7.07
  -1  -1   1  592.82    5.05
   1   1   2 2456.08   17.56
  -1  -1   2 2297.07   18.47
   1   1   2 2296.96   18.01
   1  -1  -2 2314.65   19.01
  -1  -1   2 2496.59   15.87
   1  -1  -2 2397.03   15.40
   1   1   2 2260.39   17.02
  -1  -1   3  680.33    9.12
  -1  -1   3  736.86    7.24
   1   1   3  662.23    7.77
   1   1   3  724.92   10.29
   1   1   3  668.31    7.74
   1   1   3  685.34    7.60
  -1   1  -3  691.24    7.61
   1  -1  -3  667.56    8.28
  -1  -1   3  697.34    7.22
   1   1   4 2141.75   21.83
  -1  -1   4 2152.08   18.10
   1   1   4 2234.94   18.41
  -1  -1   4 2384.96   18.24
  -1  -1   4 2350.56   17.36
  -1  -1   4 2133.75   21.02
  -1  -1   5  137.59    4.06
  -1  -1   5  145.82    4.04
  -1  -1   5  147.67    3.55
   1   1   5  136.10    4.96
   1   1   5  131.01    4.47
   1   1   5  148.99    3.90
  -1  -1   5  137.59    4.96
  -1  -1   6  165.56    4.14
   1   1   6  160.11    4.36
  -1  -1   6  141.10    4.72
   1   1   6  135.95    4.90
   1   1   6  145.81    5.53
  -1  -1   6  133.76    5.38
  -1  -1   6  155.90    4.77
  -1  -1   7   38.08    2.14
   1   1   7   34.31    2.70
  -1  -1   7   41.14    2.76
   1   1   7   34.83    2.95
   1   1   7   40.12    2.28
  -1  -1   7   43.31    2.92
   1   1   8 1748.97   18.04
  -1  -1   8 1429.85   20.95
   1   1   8 1579.18   21.42
   1   1   8 1688.01   23.93
  -1  -1   8 1560.85   20.61
   1   1   9 1326.70   20.56
  -1  -1   9 1116.84   19.74
   1   1   9 1346.46   16.06
  -1  -1   9 1136.48   18.76
   1  -1 -10  194.84    8.11
   1   1  10  199.96    7.90
   1   1  10  242.05    8.97
  -1  -1  10  178.94    7.68
  -1   1 -10  187.59    6.79
   1   1  10  227.19    7.58
  -1  -1  11   82.90    5.61
   1   1  11  104.71    6.48
   1  -1 -11   69.61    5.24
  -1   1 -11   71.21    4.36
   1  -1 -11   91.55    4.81
   1   1  11  115.94    6.35
   1  -1 -12  329.62    9.39
  -1   1 -12  251.71    8.26
   1   1  12  358.21   11.75
  -1  -1  12  347.35   12.15
   1  -1 -12  255.44   10.45
   1   1  13   74.29    5.66
  -1  -1  13   73.83    5.92
   1  -1 -13   64.35    4.18
   1   1  14  233.01    9.75
  -1  -1  14  247.38   10.83
   1   1  15   34.73    3.86
  -1  -1  15   37.00    4.26
   1  -1 -15   23.58    2.42
   1   1  15   35.96    3.91
   1   1  16    9.94    2.19
   1  -1 -16    6.90    1.38
  -1  -1  16   12.58    2.61
   1   1  17  109.19    5.34
  -1  -1  17  118.85    5.73
   1   1  18    3.13    0.98
   1   1  18    3.91    1.02
  -1  -1  18    2.93    1.02
   1  -1 -18    1.59    0.53
   1   2 -18   22.26    1.53
   1  -2  17   16.27    2.31
   1   2 -17   10.92    1.49
   1  -2  16   71.60    5.09
   1   2 -16   43.58    3.20
   1  -2  15   10.76    2.57
   1  -2  15   10.45    2.41
  -1   2  15   11.87    2.15
   1  -2  14  150.38    7.80
   1  -2  14  169.75    8.75
  -1   2  14  179.26    7.60
   1  -2  13   35.60    3.92
   1   2 -13   38.12    3.28
   1  -2  13   36.37    4.11
   1  -2  12   92.19    6.02
   1  -2  12   95.39    6.27
   1  -2  12  103.82    6.36
  -1   2  12  160.72    7.61
   1   2 -12  115.67    5.72
  -1   2  12  173.77    8.75
   1  -2  12  103.69    6.66
  -1   2  11  793.45   17.11
   1   2 -11  595.55   12.97
  -1   2  11  827.23   18.95
   1  -2  11  482.90   13.85
   1  -2  11  539.36   14.65
   1  -2  11  519.04   13.91
  -1   2  10   11.82    2.60
   1  -2  10    7.49    1.70
  -1   2  10   15.37    2.75
   1  -2  10    8.72    1.88
  -1   2  10   17.24    2.80
   1   2 -10    9.51    1.88
   1  -2  10   12.68    2.24
   1  -2   9  539.88   12.49
  -1  -2  -9  604.23   11.75
  -1   2   9  687.42   16.15
   1  -2   9  497.02   12.16
  -1   2   9  655.98   15.14
   1   2  -9  521.54   11.72
   1  -2   9  464.50   12.19
   1  -2   9  542.87   13.02
  -1   2   8  501.59   12.61
  -1  -2  -8  502.92   10.35
   1  -2   7  272.13    7.51
  -1   2   7  275.61    8.92
   1  -2   7  262.65    5.59
  -1   2   6 1625.02   22.48
   1  -2   6 1637.80   15.83
  -1  -2  -6 1851.38   19.88
  -1   2   6 1809.82   23.46
   1   2  -6 1721.49   21.69
   1   2  -6 1608.88   15.90
   1  -2   6 1663.78   18.81
   1  -2   5  303.27    5.60
   1  -2   5  292.34    6.21
   1  -2   5  288.43    6.22
  -1   2   5  284.70    8.25
   1   2  -5  283.94    7.96
   1   2  -4   91.34    2.87
   1   2  -4   89.25    4.32
  -1  -2  -4   95.66    3.34
  -1   2   4   95.57    4.52
   1  -2   4   99.62    3.11
   1  -2   4   94.00    3.18
   1  -2   3  100.99    2.56
  -1   2   3   82.78    3.93
   1   2  -3   86.67    4.10
   1   2  -3   76.96    2.81
   1  -2   3  100.93    3.01
   1  -2   2 1819.42   15.34
   1   2  -2 1619.95   19.25
   1   2  -2 1547.24   16.96
   1  -2   2 1624.40   15.98
   1  -2   2 1846.22   13.23
   1  -2   2 1756.99   14.56
  -1  -2  -2 1722.13   15.34
   1  -2   1 1505.40   12.30
   1  -2   1 1489.71   13.75
   1   2  -1 1460.22   16.75
  -1  -2  -1 1500.23   13.36
   1  -2   0    2.96    0.42
   1   2   0    2.23    0.72
   1   2   0    1.81    0.29
  -1  -2   0    1.44    0.30
   1   2   0    1.99    0.64
   1  -2   0    2.57    0.50
  -1  -2   1 1492.95   13.18
   1   2   1 1515.24   16.04
   1  -2  -1 1426.08   11.29
   1   2   1 1534.57   14.60
   1   2   1 1333.26   11.90
   1  -2  -1 1385.72   12.97
  -1   2  -2 1689.97   15.97
   1   2   2 1726.96   16.81
  -1   2  -3   77.57    2.90
  -1  -2   3   89.70    2.52
   1  -2  -3   71.92    2.88
   1  -2  -3   72.79    2.24
   1   2   3   80.80    2.83
   1   2   3   86.78    3.02
   1   2   4  111.43    3.53
   1   2   5  326.94    6.54
  -1  -2   5  272.58    5.54
  -1  -2   6 1734.41   16.70
   1   2   6 1822.47   18.28
  -1  -2   7  257.52    6.99
   1   2   7  304.74    9.66
  -1  -2   7  253.78    5.81
   1   2   7  290.58    6.72
  -1  -2   8  520.27   11.20
   1   2   8  585.51   10.28
  -1  -2   8  513.98    9.23
   1   2   8  571.86   12.93
   1   2   9  566.98   13.37
   1  -2  -9  654.16   12.67
   1  -2  -9  465.36   12.46
  -1  -2   9  522.97   12.10
  -1  -2   9  479.65   12.51
   1   2   9  757.04   16.76
   1   2   9  695.13   11.75
  -1  -2   9  410.80   11.52
   1   2   9  660.32   14.77
  -1  -2   9  537.01    9.90
   1   2  10   13.17    1.74
   1  -2 -10    8.04    1.87
   1  -2 -10   11.90    1.88
  -1  -2  10    7.74    1.86
   1  -2 -11  724.02   13.96
  -1  -2  11  712.07   17.14
  -1   2 -11  513.00   12.36
  -1  -2  11  531.40   14.86
   1   2  11  737.47   16.85
   1   2  11  865.90   18.77
   1  -2 -11  556.09   15.23
   1  -2 -12  103.98    6.67
   1  -2 -12  130.52    5.91
  -1  -2  12  111.41    7.09
   1   2  12  146.80    7.66
  -1   2 -12   95.73    5.32
  -1  -2  13   45.95    4.79
   1   2  13   50.59    4.73
   1  -2 -13   38.93    4.21
   1  -2 -13   40.76    3.34
  -1  -2  14  209.29   10.09
   1   2  14  215.98    9.25
   1  -2 -14  151.99    8.10
   1  -2 -14  158.48    6.23
  -1  -2  15   11.83    2.70
   1   2  15   11.00    2.39
   1  -2 -15    8.89    1.53
  -1  -2  16   74.69    5.48
   1   2  16   66.27    4.36
   1   2  16   65.44    4.37
   1  -2 -17   10.19    1.17
   1   2  17   14.29    1.93
  -1  -2  17   17.12    2.49
   1  -2 -18   20.09    1.26
   1  -3  17    5.44    1.46
   1   3 -17    2.16    0.83
   1  -3  16   58.52    4.36
   1   3 -16   41.03    3.04
   1  -3  15  139.38    7.45
   1  -3  15  184.12    8.60
   1  -3  14   30.76    3.85
   1   3 -14   33.25    3.11
   1  -3  13  103.81    7.03
   1   3 -13  121.62    6.22
   1   3 -12   72.26    4.92
   1  -3  12   64.72    5.52
   1  -3  12   83.03    6.20
   1  -3  11   23.66    3.38
   1   3 -11   23.66    3.03
  -1   3  11   28.80    3.89
   1  -3  11   16.65    2.75
   1  -3  11   16.52    2.82
  -1   3  11   23.99    3.14
   1  -3  10  372.02   11.79
   1   3 -10  396.75   11.41
   1  -3  10  413.38   13.00
   1  -3  10  387.30   12.23
   1  -3   9   62.82    4.43
  -1   3   9   87.81    5.80
   1  -3   9   78.04    5.36
   1   3  -9   63.78    4.50
   1  -3   9   67.84    4.72
  -1   3   9   70.38    5.09
   1  -3   9   75.26    3.78
   1  -3   8  147.14    6.21
   1  -3   8  138.59    4.60
   1  -3   7 1913.34   19.76
   1  -3   7 1872.56   22.66
  -1   3   7 2134.29   27.77
   1   3  -7 1927.04   26.64
  -1   3   7 2051.17   28.22
   1  -3   6  407.10    8.74
   1   3  -6  395.11   10.96
  -1   3   5  664.91   13.46
   1   3  -5  599.06    9.05
   1  -3   5  644.39   10.65
  -1  -3  -5  687.38   11.20
   1   3  -5  569.49   13.01
   1  -3   4   42.62    2.38
   1  -3   4   45.30    2.32
  -1   3   4   42.55    3.16
  -1  -3  -4   48.08    2.68
   1  -3   4   51.36    2.28
   1   3  -4   47.87    3.70
   1  -3   3 2074.83   18.88
   1  -3   3 2138.71   17.27
   1   3  -3 1824.58   23.71
   1  -3   3 2022.51   18.30
   1  -3   3 2030.92   20.11
  -1  -3  -3 1943.57   19.39
   1   3  -3 1732.27   21.15
  -1  -3  -2 1260.05   13.30
   1  -3   2 1281.24   12.80
   1  -3   2 1253.46   11.63
   1  -3   2 1259.69   14.89
   1   3  -1 3420.00   31.55
   1  -3   1 3562.42   30.03
   1  -3   1 3758.78   26.05
  -1  -3  -1 3855.82   28.07
   1   3  -1 3905.59   33.39
   1  -3   0  235.76    4.40
   1  -3   0  234.69    6.21
  -1  -3   0  244.12    5.27
  -1  -3   1 3801.53   28.52
   1   3   1 3752.79   32.70
   1  -3  -1 3755.71   25.94
  -1  -3   2 1306.66   14.02
   1  -3  -2 1226.03   16.55
  -1   3  -2 1208.95   15.27
   1   3   2 1346.84   16.75
  -1  -3   2 1310.37   12.58
   1  -3  -3 2055.55   23.28
  -1  -3   3 2105.51   17.99
  -1  -3   3 2071.37   19.35
   1  -3  -4   34.88    1.94
  -1  -3   4   41.32    2.14
   1   3   5  719.43   10.90
   1   3   6  512.64    9.46
  -1  -3   7 1815.25   19.83
   1   3   7 2138.23   22.18
  -1  -3   8  142.13    4.93
   1   3   8  174.29    5.82
   1  -3  -9   78.13    4.42
   1   3   9   85.74    5.61
  -1  -3   9   51.28    4.23
   1   3   9   86.12    6.03
   1  -3  -9   61.29    4.60
   1   3   9   73.04    3.92
  -1  -3   9   55.01    4.50
  -1  -3   9   57.32    3.32
  -1  -3  10  380.28   12.46
  -1  -3  10  376.39    9.16
   1   3  10  622.54   16.59
   1   3  10  535.49   11.27
   1  -3 -10  509.24   11.47
   1   3  10  514.72   13.92
   1  -3 -10  417.56   12.70
  -1  -3  10  347.11   11.82
   1  -3 -11   19.69    2.97
  -1  -3  11   16.23    2.84
   1   3  11   30.59    4.05
   1  -3 -11   20.98    2.48
   1   3  11   26.00    2.56
  -1  -3  11   18.59    3.07
   1  -3 -12   78.07    4.50
   1  -3 -12   71.14    5.53
  -1  -3  12   64.79    5.59
  -1  -3  12   95.87    6.78
   1   3  12   96.29    6.29
  -1  -3  13  114.75    7.60
   1  -3 -13  123.72    7.24
   1  -3 -13  125.86    5.59
  -1  -3  14   43.12    4.83
   1  -3 -14   42.89    4.31
   1   3  14   46.95    4.23
   1  -3 -14   38.44    2.95
  -1  -3  15  167.55    8.63
   1   3  15  153.12    6.81
   1   3  16   55.43    3.69
   1   3  16   55.94    3.65
  -1  -3  16   66.53    5.07
  -1  -3  17    4.93    1.58
   1   3  17    3.12    1.02
   1   3  17    3.40    1.07
   1  -3 -17    2.18    0.58
   1  -4  17    2.26    1.03
   1   4 -17    0.81    0.60
   1  -4  16   32.14    3.27
   1  -4  15   40.62    4.11
   1   4 -15   31.33    2.73
   1  -4  14    6.34    2.05
   1  -4  14    9.05    2.47
   1   4 -14    8.52    1.87
  -1  -4 -14    9.47    1.77
   1   4 -13    8.88    2.16
  -1  -4 -13   13.60    2.21
   1  -4  13   12.67    2.72
   1  -4  13   11.15    2.56
   1  -4  12  231.89   10.41
   1   4 -12  251.10    9.70
   1  -4  12  266.60   11.42
   1  -4  11  872.46   20.80
   1  -4  11  852.58   19.87
   1   4 -11  917.62   19.24
   1  -4  10  181.83    6.53
   1  -4  10  166.75    8.74
   1   4 -10  168.08    8.05
   1  -4  10  149.85    7.65
   1  -4  10  168.74    8.23
   1  -4   9  829.16   13.88
  -1  -4  -9 1023.02   16.37
  -1   4   9  975.30   20.24
   1  -4   9  832.22   17.52
   1  -4   9  845.21   19.20
   1   4  -9  741.91   17.03
   1  -4   9  756.18   16.53
   1  -4   8  306.66    9.71
   1  -4   8  307.82   10.72
   1   4  -8  312.16   11.34
  -1  -4  -8  387.16    9.82
  -1   4   8  316.01   10.39
  -1   4   8  420.33   12.99
   1   4  -8  242.75    9.19
   1  -4   8  285.22    9.25
   1  -4   8  290.44    7.53
  -1   4   7   40.35    3.61
   1   4  -7   39.26    4.12
   1  -4   7   42.40    3.69
   1  -4   7   36.38    3.02
   1  -4   7   44.58    3.45
  -1  -4  -6   16.60    1.95
   1  -4   6   14.03    1.78
   1   4  -6   13.23    2.54
  -1   4   6   15.33    2.25
   1  -4   5   73.20    3.67
   1  -4   5   72.84    3.45
  -1  -4  -5   88.34    4.21
   1   4  -5   74.75    5.27
  -1   4   5   75.76    4.61
   1  -4   4  337.81    7.52
   1  -4   4  363.30    6.95
   1  -4   4  358.62    7.50
  -1  -4  -4  367.79    8.42
  -1   4   4  315.73    9.11
   1   4  -4  336.09   10.74
   1  -4   3 1726.69   16.43
   1  -4   3 1822.52   18.32
  -1  -4  -3 1843.12   20.00
   1  -4   3 1790.22   20.70
   1   4  -3 1758.90   24.73
   1  -4   2  339.12    6.62
  -1  -4  -2  348.26    7.49
   1   4  -2  348.81    9.93
  -1   4   2  347.77    8.44
   1  -4   2  339.92    8.31
   1  -4   2  317.46    5.80
  -1  -4  -2  319.60    6.93
   1  -4   1 2118.91   18.66
  -1   4   1 2080.17   22.30
  -1  -4  -1 1713.83   18.90
   1  -4   1 1980.32   22.75
   1   4  -1 1849.93   24.04
   1   4   0   20.42    2.38
   1  -4   0   23.84    1.61
   1  -4   0   21.55    2.14
  -1  -4   0   25.21    1.94
  -1   4   0   21.11    2.04
  -1   4  -1 2049.75   23.06
   1  -4  -1 2097.35   18.29
  -1  -4   1 2060.75   20.16
  -1  -4   2  348.21    6.60
   1  -4  -2  334.52    9.06
   1   4   2  349.67    8.94
  -1   4  -2  332.95    8.64
  -1  -4   2  338.02    7.26
  -1  -4   3 1759.83   17.51
   1  -4  -3 1764.26   22.59
  -1  -4   4  416.09    8.03
   1   4   6   19.33    1.95
  -1  -4   7   34.90    3.40
   1   4   7   37.64    2.80
   1   4   7   39.88    4.15
  -1  -4   7   32.90    2.38
   1   4   8  327.42    8.50
  -1  -4   8  258.29    9.91
   1  -4  -8  365.70    9.39
   1   4   8  341.15   11.53
   1   4   8  376.14   12.57
  -1  -4   8  281.08    7.62
   1  -4  -8  285.90    9.78
  -1  -4   9  752.10   13.47
   1   4   9  989.87   19.94
  -1  -4   9  759.60   17.38
   1  -4  -9  992.88   16.01
  -1  -4   9  699.95   17.58
   1   4   9 1030.86   21.43
   1  -4  -9  824.55   17.60
   1   4   9  969.70   15.49
   1  -4 -10  168.20    6.44
  -1  -4  10  130.96    7.69
   1   4  10  178.95    8.30
   1   4  10  184.93    6.72
  -1  -4  10  142.22    5.89
  -1  -4  10  142.98    7.95
   1  -4 -10  162.14    7.90
   1   4  10  212.21    9.55
   1  -4 -11 1002.05   20.45
  -1  -4  11  873.46   21.04
  -1  -4  11  816.67   20.36
   1  -4 -11 1008.43   16.54
   1   4  11 1105.33   20.80
  -1  -4  12  289.95   12.01
   1  -4 -12  286.73    8.35
   1  -4 -12  302.37   11.04
   1  -4 -13   13.05    1.85
   1  -4 -13   15.14    2.62
  -1  -4  13    9.08    2.61
   1   4  13   16.21    2.75
  -1  -4  13   14.85    3.11
  -1  -4  14    8.77    2.71
   1  -4 -14    8.75    1.45
   1  -4 -14    8.16    1.98
   1   4  14    8.86    2.05
  -1  -4  14    8.54    2.45
   1  -4 -15   40.21    3.56
  -1  -4  15   41.33    4.29
   1   4  15   36.04    3.12
   1  -4 -15   30.36    2.22
   1   4  16   31.60    2.54
   1   4  16   30.72    2.52
  -1  -4  16   35.95    3.57
   1  -4 -17    0.72    0.37
  -1  -4  17    1.75    1.01
   1   4  17    1.09    0.65
   1  -5  16    9.40    1.76
  -1  -5 -15   64.28    3.56
   1  -5  15   61.01    4.55
   1   5 -15   54.11    3.30
   1  -5  14   47.16    4.41
  -1  -5 -14   57.10    3.78
   1   5 -14   48.36    3.71
  -1  -5 -13   58.22    4.13
   1   5 -13   47.46    4.22
   1  -5  13   46.51    4.74
   1  -5  12   11.74    2.40
   1   5 -12    8.45    2.49
   1  -5  12    7.71    2.34
  -1  -5 -12   13.60    2.25
   1   5 -11   36.92    4.25
   1  -5  11   29.30    3.60
   1  -5  11   32.57    4.19
   1  -5  10   48.99    4.97
   1  -5  10   47.07    3.39
  -1   5  10   57.11    5.08
   1  -5  10   47.81    4.44
   1   5 -10   53.24    5.00
   1  -5   9  298.35   10.40
   1  -5   9  358.98   12.95
   1   5  -9  349.12   12.40
  -1  -5  -9  426.40   10.42
   1  -5   9  325.55    8.71
   1  -5   9  360.05   12.74
   1  -5   9  336.14   11.11
  -1   5   9  379.69   12.86
  -1   5   9  346.71   12.96
   1   5  -8   64.16    5.86
   1  -5   8   49.76    4.74
   1  -5   8   48.82    3.93
   1  -5   8   52.67    3.39
   1   5  -8   53.21    4.82
   1  -5   8   54.51    4.25
   1  -5   8   58.31    4.94
  -1   5   8   62.28    5.23
  -1   5   8   45.87    5.19
   1  -5   7  299.85   11.31
  -1   5   7  283.06    9.62
   1   5  -7  322.73   12.62
  -1  -5  -7  390.62    9.89
   1  -5   7  327.57    9.79
   1   5  -7  254.76    9.85
   1  -5   7  296.96   10.46
  -1   5   7  245.42   12.18
   1   5  -6  296.62   12.12
   1  -5   6  279.54    8.66
  -1  -5  -6  307.76    8.91
   1  -5   6  266.45    9.26
  -1   5   6  231.00   12.23
  -1   5   6  258.45    9.23
   1  -5   6  273.71   10.22
   1  -5   5 1921.86   22.46
  -1  -5  -5 2214.18   25.64
   1   5  -5 2179.75   33.85
   1  -5   5 2025.38   25.36
  -1   5   5 1833.92   26.33
   1  -5   4  864.82   13.37
   1   5  -4  970.65   21.00
  -1  -5  -4 1080.07   16.07
  -1  -5  -4  954.35   15.27
   1  -5   4  843.59   12.39
  -1   5   4  774.23   15.76
   1  -5   3  887.55   13.15
   1  -5   3  863.48   15.64
   1   5  -3 1028.72   20.63
   1  -5   3  838.45   11.81
  -1  -5  -3  964.43   14.97
  -1  -5  -3 1071.36   15.66
   1   5  -3  873.85   17.97
  -1   5   3  896.46   15.33
   1  -5   2  447.95   11.09
   1   5  -2  425.69   12.18
  -1   5   2  469.46   10.87
   1  -5   2  462.23    8.82
  -1  -5  -2  485.86   10.07
   1  -5   2  412.35    7.91
   1  -5   1  190.46    5.41
   1   5  -1  175.41    7.71
  -1   5   1  189.39    6.88
  -1  -5  -1  186.02    5.97
   1  -5   1  180.33    7.12
   1  -5   0  932.41   12.60
  -1  -5   0  938.08   13.93
  -1   5   0  952.89   16.20
   1   5   0  912.73   17.69
  -1   5  -1  185.14    7.04
   1   5   1  183.09    7.38
   1  -5  -1  194.35    7.62
  -1  -5   2  485.77    9.10
   1   5   2  510.52   12.14
   1  -5  -3  993.67   17.70
   1   5   3  948.39   16.75
  -1  -5   4  853.56   13.20
   1  -5  -5 1794.83   24.11
  -1  -5   5 1968.71   22.33
   1   5   6  307.10    8.15
   1  -5  -6  319.85    8.46
   1   5   6  328.05   12.36
  -1  -5   6  292.80    9.78
  -1  -5   6  254.43    9.46
   1  -5  -6  258.76    8.67
   1  -5  -7  355.38    9.26
   1   5   7  347.94   12.63
   1   5   7  321.95    8.61
   1   5   8   73.28    4.17
   1  -5  -8   80.13    4.44
  -1  -5   8   63.69    5.24
   1   5   8   75.90    5.71
   1   5   8   76.34    5.75
  -1  -5   8   57.95    3.66
  -1  -5   9  329.95   12.55
  -1  -5   9  313.13    8.80
   1  -5  -9  404.68   10.16
   1   5   9  386.84    9.79
   1   5   9  419.30   13.09
   1  -5  -9  391.42   11.81
   1   5   9  434.05   13.37
   1  -5 -10   52.83    4.63
  -1  -5  10   36.86    4.37
   1   5  10   52.39    4.63
   1  -5 -10   49.29    3.48
   1  -5 -10   50.57    4.31
  -1  -5  11   42.47    4.75
   1  -5 -11   41.98    3.20
   1  -5 -11   47.06    4.22
   1   5  11   43.31    4.15
  -1  -5  11   37.23    4.39
   1  -5 -12    5.62    1.32
  -1  -5  12    6.39    2.33
   1  -5 -12    7.32    1.96
  -1  -5  12    4.89    2.08
  -1  -5  13   48.25    4.98
  -1  -5  13   43.69    4.83
   1  -5 -13   47.12    3.08
   1   5  13   49.17    3.98
   1  -5 -13   57.53    4.53
  -1  -5  14   53.71    4.98
   1  -5 -14   45.91    2.79
   1  -5 -14   61.30    4.35
  -1  -5  14   69.63    5.47
   1   5  14   54.56    3.77
   1   5  15   63.65    3.58
  -1  -5  15   64.06    4.80
   1  -5 -15   68.55    4.11
   1  -5 -16    7.98    0.90
   1   5  16   11.93    1.47
  -1  -5  16   11.72    1.98
   1  -6  15   14.19    2.09
   1   6 -15   12.77    1.55
  -1  -6 -15   16.13    1.65
   1  -6  14   10.62    2.15
   1   6 -14   10.52    1.83
  -1  -6 -14   13.40    1.76
   1   6 -13  540.00   13.19
   1  -6  13  443.55   13.65
  -1  -6 -12   23.78    2.78
   1  -6  12   12.92    2.58
  -1   6  12   19.88    2.67
   1   6 -12   20.32    3.21
   1  -6  11   13.03    2.74
  -1   6  11   17.06    2.82
   1   6 -11   19.42    3.53
   1   6 -10   15.03    3.39
   1  -6  10   13.48    2.68
   1  -6  10   14.01    1.91
  -1   6  10   15.60    3.22
   1   6  -9   64.48    5.93
   1  -6   9   57.99    5.15
  -1   6   9   59.99    5.86
   1  -6   9   51.89    3.54
   1   6  -8   35.91    4.49
   1  -6   8   34.23    2.95
  -1  -6  -8   50.24    3.91
   1  -6   8   42.88    3.92
   1  -6   8   40.54    4.14
   1   6  -8   47.29    5.65
  -1   6   8   34.15    5.05
   1   6  -7 1037.39   25.59
   1  -6   7  854.48   18.23
   1  -6   7  841.64   17.22
  -1  -6  -7 1157.45   19.15
   1   6  -7  798.03   19.51
  -1  -6  -7  937.17   16.03
  -1   6   7  747.27   23.10
  -1   6   6  358.41   11.48
   1   6  -6  451.27   16.76
  -1   6   6  329.34   15.67
   1  -6   6  396.32   11.63
  -1  -6  -6  410.92   10.32
   1  -6   6  391.03   11.08
   1  -6   5  442.73   10.68
  -1  -6  -5  522.17   11.70
  -1  -6  -5  556.54   12.63
   1  -6   5  513.44   12.39
   1  -6   5  500.07   12.50
  -1   6   5  448.13   18.38
  -1   6   5  461.79   13.03
   1   6  -5  643.49   19.96
  -1  -6  -5  735.07   15.31
   1  -6   4 1007.44   16.33
   1  -6   4 1130.56   18.53
  -1  -6  -4 1146.84   17.68
   1  -6   4 1188.49   18.75
   1   6  -4 1390.04   28.84
  -1   6   4 1131.34   29.28
  -1  -6  -4 1180.00   18.53
   1  -6   4  997.58   19.69
  -1   6   4  980.17   19.26
   1   6  -3  500.63   16.60
  -1  -6  -3  508.80   13.73
  -1  -6  -3  419.10   10.06
   1  -6   3  379.38   11.41
   1  -6   3  306.21    7.79
   1  -6   3  312.48    9.87
   1  -6   3  356.52    9.01
   1  -6   3  323.74   10.59
  -1  -6  -3  496.03   11.33
   1  -6   3  395.24   10.14
   1   6  -3  397.32   13.62
   1  -6   2   82.61    4.12
   1  -6   2   93.30    4.84
  -1  -6  -2   85.22    4.41
  -1  -6  -2   87.93    4.62
   1  -6   2   64.25    4.47
   1  -6   2   86.96    5.49
   1  -6   2   91.07    5.34
   1   6  -2  117.96    7.69
  -1   6   2   85.84    5.17
   1  -6   2   68.17    3.63
   1   6  -2   92.03    6.54
   1  -6   1  671.90   11.99
   1  -6   1  795.65   14.57
   1  -6   1  738.90   15.05
  -1  -6  -1  749.60   13.85
   1  -6   1  618.30   14.49
   1  -6   1  685.45   16.16
  -1   6   1  713.81   15.45
   1   6  -1  738.67   17.95
   1  -6   0  683.88   11.98
   1  -6   0  665.44   15.19
   1  -6   0  753.25   14.88
  -1  -6   0  733.07   13.69
   1  -6   0  719.80   16.80
   1   6   0  702.00   16.89
  -1  -6   1  734.61   13.81
   1  -6  -1  737.10   15.93
   1  -6  -1  764.64   14.82
  -1  -6   1  745.45   13.50
   1   6   1  716.30   16.49
   1  -6  -2  111.74    6.46
   1  -6  -2   97.96    5.66
  -1  -6   2   93.07    4.89
   1  -6  -2   99.17    5.25
   1   6   2   99.24    5.99
   1  -6  -3  358.68    9.79
  -1  -6   3  399.86   10.99
   1  -6  -3  475.19   13.25
   1   6   3  420.77   12.04
  -1  -6   3  321.75    8.46
   1  -6  -3  337.64    8.94
  -1  -6   3  378.13   12.55
   1  -6  -4 1073.40   18.16
   1  -6  -4 1100.79   16.92
  -1  -6   4 1063.36   16.72
   1  -6  -5  467.28   11.93
  -1  -6   5  476.50   13.40
  -1  -6   5  499.65   12.64
   1  -6  -5  500.63   11.24
   1  -6  -6  376.28   10.81
  -1  -6   6  369.89   12.39
   1   6   6  401.65    9.81
  -1  -6   6  399.31   12.12
  -1  -6   7  777.78   18.89
  -1  -6   7  879.26   19.67
   1   6   7  895.36   15.37
   1  -6  -7 1015.16   16.95
   1   6   7 1014.24   22.53
  -1  -6   8   30.16    3.71
   1  -6  -8   46.01    3.51
  -1  -6   8   37.40    3.11
   1   6   8   46.79    4.73
   1   6   8   41.08    3.24
   1   6   8   44.43    3.17
   1   6   8   39.75    4.19
  -1  -6   8   42.03    4.50
   1  -6  -9   63.63    4.07
  -1  -6   9   63.50    5.73
  -1  -6  10   15.45    3.06
   1  -6 -10   15.13    2.03
   1   6  10   17.93    2.99
   1  -6 -10   19.22    2.88
   1  -6 -10   19.77    2.69
  -1   6 -10   12.40    2.51
   1  -6 -11   18.45    2.71
   1  -6 -11   18.10    2.53
   1  -6 -11   14.92    1.94
   1   6  11   16.05    2.66
  -1  -6  11   15.09    3.09
  -1  -6  12   17.97    3.23
   1  -6 -12   21.28    2.15
  -1  -6  13  590.17   16.26
   1  -6 -13  525.35    9.82
   1   6  13  584.83   12.20
  -1  -6  13  522.64   15.12
   1  -6 -14   14.11    1.97
  -1  -6  14   10.44    2.28
   1   6  14   12.95    1.80
  -1  -6  14   13.26    2.52
   1  -6 -14   10.24    1.25
   1   6  15   18.16    1.80
   1  -6 -15   13.73    1.20
   1  -7  14   12.23    1.96
  -1  -7 -14   18.24    1.70
   1   7 -14   14.85    1.78
   1  -7  13   35.79    3.52
   1   7 -13   45.07    3.58
   1   7 -12  103.38    6.09
  -1   7  12  105.06    5.12
   1  -7  11   11.73    2.41
   1   7 -11    8.75    2.79
  -1   7  11    5.21    1.95
   1  -7  10  198.22    9.29
   1  -7  10  170.54    6.43
  -1   7  10  232.32    9.68
   1   7 -10  247.02   11.03
  -1   7   9   15.51    3.73
   1  -7   9   10.44    1.76
   1   7  -9   15.52    3.50
   1  -7   8  485.25   14.50
  -1   7   8  519.37   18.26
  -1  -7  -7  326.47    9.44
   1  -7   7  310.02   11.07
  -1   7   7  309.10   15.28
   1   7  -7  339.04   13.56
  -1  -7  -6   49.29    3.63
  -1   7   6   49.11    6.59
   1  -7   6   47.80    4.23
  -1  -7  -5  763.73   14.66
   1  -7   5  671.33   17.15
  -1   7   5  670.60   24.02
   1  -7   5  748.07   16.41
   1  -7   4   43.89    3.56
   1  -7   4   53.60    4.75
  -1  -7  -4   60.68    4.22
  -1   7   4   47.67    6.83
   1  -7   4   51.50    4.12
  -1   7   4   44.95    4.24
  -1  -7  -4   52.02    3.76
  -1  -7  -3   86.91    4.82
   1  -7   3   75.48    4.56
   1  -7   3   86.53    5.16
   1  -7   3   89.39    5.99
  -1  -7  -3  154.21    7.26
   1   7  -3  124.47    9.39
  -1  -7  -3   91.97    5.25
   1  -7   3   65.02    4.93
   1   7  -3  111.11    8.26
   1  -7   2  218.85    7.63
  -1  -7  -2  279.52    8.64
   1  -7   2  214.50    9.17
  -1  -7  -2  265.72    8.82
   1  -7   2  231.01   10.14
   1   7  -2  325.85   13.78
  -1  -7  -2  356.11   11.94
   1  -7   2  266.15    9.99
   1  -7   1  165.36    6.46
  -1  -7  -1  179.26    6.90
  -1  -7  -1  192.24    7.49
   1  -7   1  178.12    8.99
   1  -7   1  188.12    8.12
   1  -7   1  166.64    8.26
   1   7  -1  195.31   10.14
   1  -7   0 2493.49   31.85
   1  -7   0 2472.33   34.73
   1  -7   0 2597.63   37.37
   1   7   0 2615.48   37.68
  -1  -7   0 2428.79   30.08
   1  -7  -1  220.71    9.58
  -1  -7   1  183.74    7.02
   1  -7  -1  209.20    8.25
   1  -7  -1  227.80   10.39
  -1  -7   1  217.04    9.91
   1   7   1  197.25    9.41
   1  -7  -2  285.71    9.65
  -1  -7   2  195.17    7.31
   1  -7  -2  329.40   12.36
   1  -7  -2  207.38    7.67
  -1  -7   2  243.54    8.57
  -1  -7   2  258.14   10.77
   1  -7  -2  300.09   10.97
   1   7   2  279.63   11.06
   1  -7  -3   92.03    5.31
   1  -7  -3   84.17    4.90
  -1  -7   3   93.46    5.64
   1  -7  -3  117.85    6.71
  -1  -7   3   77.94    4.60
   1   7   3  109.13    6.79
  -1  -7   3   84.93    5.89
   1  -7  -3  123.33    7.36
   1  -7  -4   63.90    4.52
  -1  -7   4   59.51    4.78
   1  -7  -4   60.70    4.20
  -1  -7   4   54.28    4.00
   1  -7  -5  738.86   15.70
  -1  -7   5  743.60   17.92
   1  -7  -6   54.18    4.17
  -1  -7   6   58.59    5.20
   1  -7  -6   63.68    4.35
  -1  -7   6   59.19    4.81
  -1  -7   7  293.76   11.82
   1  -7  -7  377.35   10.58
   1   7   7  356.36   13.10
  -1  -7   7  314.65   11.80
  -1  -7   8  437.60   14.60
   1  -7  -8  572.70   12.78
   1   7   8  603.30   16.29
  -1  -7   8  519.57   15.95
   1   7   8  504.10   10.92
  -1  -7   9   16.09    3.06
  -1  -7   9   12.96    2.62
   1   7   9   22.31    3.39
   1  -7  -9   18.07    2.24
   1  -7 -10  226.66    7.23
   1   7  10  239.28    8.98
  -1  -7  10  211.96   10.39
   1  -7 -11    5.36    1.58
  -1   7 -11    1.78    1.58
   1  -7 -11    3.13    1.03
   1   7  11    3.66    1.72
  -1  -7  11    2.40    1.74
   1  -7 -12  108.49    4.32
  -1  -7  12   97.49    6.59
   1  -7 -13   39.86    2.34
   1   7  13   45.04    3.03
   1   7  14   12.47    1.50
   1  -7 -14   10.17    1.06
   1   7  14   13.23    1.24
   1  -8  13    3.49    1.19
   1   8 -13    7.07    1.34
  -1  -8 -13    5.04    0.91
  -1  -8 -12   36.05    2.46
   1   8 -12   35.56    3.20
  -1   8  12   31.84    2.39
   1  -8  11   14.03    2.39
   1   8 -11   20.67    2.98
  -1  -8 -11   18.62    2.06
  -1   8  11   20.22    2.46
   1  -8  10   28.59    3.40
   1  -8  10   26.47    2.61
   1   8 -10   35.40    4.21
  -1   8  10   31.63    3.45
   1  -8   9   11.36    2.32
   1   8  -9   17.18    3.56
  -1   8   9   16.19    3.23
   1  -8   9   11.17    1.86
  -1  -8  -9   14.32    1.87
  -1  -8  -8  579.20   12.25
  -1   8   8  552.07   17.42
  -1  -8  -7   55.75    3.79
   1  -8   7   50.72    3.98
   1   8  -7   68.84    6.47
  -1   8   7   56.14    6.26
   1  -8   7   58.43    4.77
  -1  -8  -6  326.58    9.31
   1  -8   6  327.65   11.08
  -1   8   6  288.59   14.90
   1  -8   6  283.28    9.73
   1  -8   6  259.61   10.45
  -1  -8  -5  180.37    6.91
   1  -8   5  168.10    8.62
  -1   8   5  165.60   11.98
   1  -8   5  185.64    8.23
   1  -8   4  154.53    8.17
   1  -8   4  249.49   10.52
  -1   8   4  185.05   12.67
  -1  -8  -4  219.88    7.70
  -1   8   3  235.16   14.38
  -1  -8  -3  259.72    8.49
   1  -8   3  219.78    9.81
  -1  -8  -2  612.98   13.43
   1  -8   2  662.41   16.63
   1  -8   1   37.02    4.20
   1  -8   1   40.07    4.01
  -1  -8  -1   38.36    3.38
  -1  -8   0   41.29    3.57
   1  -8   0   43.43    4.01
  -1  -8   0   35.88    3.42
   1  -8   0   43.75    4.62
   1   8   0   44.41    5.31
   1  -8  -1   49.24    4.88
  -1  -8   1   39.34    3.56
  -1  -8   1   37.38    3.35
   1  -8  -1   39.99    3.87
   1  -8  -2  675.56   15.53
  -1  -8   2  597.54   14.29
   1  -8  -3  376.79   12.73
  -1  -8   3  281.86   10.14
   1  -8  -4  255.02    9.10
  -1  -8   4  253.60   10.03
   1  -8  -4  253.34    9.13
   1  -8  -5  169.66    7.41
  -1  -8   5  181.18    8.86
  -1  -8   6  351.23   12.68
   1  -8  -6  405.69   11.41
  -1  -8   7   52.01    4.96
   1  -8  -7   63.15    4.35
   1   8   7   53.90    3.66
  -1  -8   8  500.18   15.06
   1  -8  -8  613.53   12.95
   1   8   8  616.28   15.11
   1   8   8  528.28   10.79
   1  -8  -9   14.26    1.91
   1  -8  -9   16.87    2.55
  -1  -8   9   13.31    2.56
   1   8   9   13.04    1.63
   1   8   9   16.61    2.66
   1  -8 -10   32.85    3.13
  -1   8 -10   25.17    3.40
   1  -8 -10   25.64    2.28
   1   8  10   27.04    2.89
   1  -8 -11   25.29    2.52
  -1   8 -11   18.97    2.73
   1  -8 -11   19.98    1.87
   1  -8 -12   29.70    1.97
   1   8  12   33.75    2.45
   1  -8 -13    4.28    0.71
   1   8  13    4.68    0.74
   1   8  13    5.31    1.02
   1   9 -11   40.80    3.01
  -1  -9 -11   43.39    2.34
  -1   9  11   35.43    2.25
   1   9 -10  491.81   11.78
  -1  -9 -10  481.22    8.94
   1  -9   9    9.19    1.66
  -1   9   9   11.90    2.12
  -1  -9  -8   19.21    1.97
   1  -9   8   14.94    2.16
  -1   9   8   18.29    2.99
  -1  -9  -7    0.56    0.72
  -1   9   7   -0.11    2.31
   1  -9   7    0.75    0.82
  -1  -9  -6    7.95    1.49
   1  -9   6    2.51    1.29
   1  -9   6    2.73    1.18
  -1   9   6    2.65    2.46
   1  -9   5   21.27    3.04
  -1  -9  -5   25.94    2.55
  -1   9   5   20.28    4.34
   1  -9   5   21.27    2.69
   1  -9   4   14.64    2.71
  -1  -9  -4   17.26    2.17
   1  -9   4   10.83    2.34
  -1   9   4   15.97    4.49
  -1  -9  -3  185.59    6.93
  -1   9   3  153.85   11.36
   1  -9   3  196.68    9.09
   1  -9   3  168.11    8.53
  -1  -9  -2  570.52   12.63
   1  -9   2  584.82   16.56
  -1  -9  -1    4.03    1.30
   1  -9   1    1.96    1.39
   1  -9   1    1.08    1.26
  -1   9   1    5.28    3.61
  -1  -9   0  447.79   11.61
   1  -9   0  467.84   13.04
   1  -9  -1    2.29    1.67
   1  -9  -1    6.29    1.72
  -1  -9   1    2.47    1.16
  -1  -9   2  570.62   13.67
   1  -9  -2  627.50   14.44
   1  -9  -3  271.25   10.66
  -1  -9   3  196.19    8.27
  -1  -9   4   19.44    2.81
  -1  -9   5   22.59    3.04
  -1  -9   6    3.42    1.54
   1   9   6    4.00    1.35
   1   9   7    0.84    1.02
  -1  -9   7    1.50    1.21
  -1  -9   8   20.18    2.85
   1   9   8   20.48    1.90
   1  -9  -9   16.82    2.11
  -1  -9   9   10.44    2.03
  -1   9  -9   13.80    2.75
   1   9   9   14.55    1.42
  -1   9 -10  447.74   11.53
   1  -9 -10  513.22   10.11
  -1   9 -11   40.89    3.12
   1  -9 -11   45.16    2.62
  -1  10   9    5.48    1.08
   1 -10   8  133.29    5.16
  -1  10   8  157.07    5.45
   1 -10   7   98.25    4.68
   1 -10   7   98.28    4.49
  -1  10   6  178.22    7.72
   1 -10   6  189.41    7.39
  -1 -10  -6  194.98    5.84
  -1 -10  -5   61.66    3.49
   1 -10   5   50.67    3.58
   1 -10   5   65.44    4.62
  -1  10   5   49.81    5.05
   1 -10   4   45.12    4.10
  -1 -10  -4   49.39    3.26
   1 -10   4   55.27    4.39
  -1  10   4   42.52    5.00
   1 -10   4   42.43    3.36
   1 -10   3  319.17   11.32
  -1 -10  -3  295.23    8.18
   1 -10   3  336.84   10.76
  -1 -10  -3  367.28    9.90
   1  10  -3  288.04    8.90
  -1  10   3  233.75   11.71
   1 -10   3  283.96    8.75
   1 -10   2  293.00    9.88
   1 -10   2  303.50   11.23
  -1 -10  -2  326.31    9.88
   1 -10   1   68.03    5.52
  -1 -10  -1   51.32    3.47
  -1 -10  -1   65.73    4.71
   1 -10   1   62.45    4.42
   1 -10   0  117.32    7.15
  -1 -10   0  106.64    6.20
   1 -10   0   81.88    4.91
  -1  10   0   66.89    7.40
   1 -10  -1   65.60    5.28
  -1 -10   1   61.79    4.90
   1 -10  -2  402.26   12.34
  -1 -10   2  342.72   11.40
  -1 -10   3  364.48   11.59
   1 -10  -3  411.44   11.85
   1  10   4   38.43    2.70
   1  10   4   35.43    2.64
  -1 -10   5   65.93    4.39
   1  10   5   53.57    3.06
   1 -10  -6  230.85    7.32
  -1 -10   6  203.34    7.67
  -1 -10   7  137.33    6.15
   1  10   7  105.39    3.58
  -1  10  -7  121.08    6.36
   1 -10  -7  151.50    5.50
  -1 -10   8  171.38    6.45
  -1  10  -8  171.98    7.04
   1 -10  -9    6.00    1.00
  -1  10  -9    5.43    1.47
   1 -11   5  317.62    7.26
  -1  11   5  321.39    7.64
   1 -11   5  340.24    7.29
  -1 -11  -4    8.26    1.11
   1 -11   4    7.26    1.22
  -1  11   4    7.61    1.83
   1 -11   3   21.09    2.45
  -1 -11  -3   16.48    1.58
  -1 -11  -3   22.72    2.04
   1 -11   3   17.87    1.85
   1  11  -3   17.09    1.78
  -1  11   3   15.24    2.55
   1 -11   2   90.58    5.09
  -1 -11  -2   67.83    3.23
  -1 -11  -2   86.48    4.15
   1  11  -2   65.57    3.50
   1 -11   2   71.37    3.61
   1 -11   1   44.60    3.67
  -1 -11  -1   40.72    3.08
   1 -11   1   32.76    2.46
   1  11  -1   32.66    2.55
   1 -11   0  498.66   12.02
  -1 -11   0  456.65   10.67
   1 -11   0  372.74    8.11
   1  11   0  331.18    7.90
   1 -11  -1   42.81    3.44
  -1 -11   1   37.37    3.16
   1 -11  -2  103.05    4.95
  -1 -11   2   99.21    5.11
   1  11   2   63.07    3.08
   1  11   2   61.01    2.80
   1 -11  -3   27.10    2.41
  -1 -11   3   25.11    2.60
  -1 -11   3   20.01    1.93
   1  11   3   15.74    1.45
   1  11   3   16.12    1.49
  -1 -11   4    7.54    1.29
   1  11   4    6.28    0.96
  -1 -11   5  410.06    8.64
  -1  11  -5  388.11    9.66
   2   0   0 8212.90   50.91
   2   0   0 8325.17   53.33
   2   0  -1 2547.15   22.97
   2   0  -1 2762.14   21.46
   2   0   1 2587.40   22.20
   2   0  -1 2611.08   21.54
   2   0   1 2734.70   22.72
   2   0  -2  120.30    4.33
   2   0   2  117.01    3.76
   2   0  -2  132.90    3.80
   2   0  -2  112.17    3.21
   2   0   2  126.17    3.87
   2   0   3  210.15    5.30
  -2   0   3  186.48    6.50
   2   0  -3  216.03    6.24
   2   0  -3  191.97    4.09
   2   0   3  223.61    5.16
   2   0   4    2.09    0.73
  -2   0   4    1.51    0.84
   2   0   4    2.12    0.55
  -2   0  -5   33.00    2.44
  -2   0   5   35.54    3.19
  -2   0  -6  337.70    8.17
  -2   0   6  335.44   10.27
  -2   0   7 1072.26   19.96
  -2   0  -7 1033.00   15.79
  -2   0  -8  738.63   13.64
   2   0   8  678.98   13.80
  -2   0  -9   38.70    3.20
   2   0   9   36.67    3.50
  -2   0   9   47.76    4.62
   2   0   9   32.89    3.23
   2   0  -9   41.35    3.27
  -2   0   9   42.51    4.03
   2   0   9   35.48    3.28
  -2   0  10  600.88   15.26
  -2   0 -10  446.84   11.13
   2   0  10  444.11   12.50
   2   0 -10  552.23   12.11
   2   0  10  538.85   13.43
   2   0  10  517.90   10.75
  -2   0  10  658.23   17.31
   2   0  10  528.07   13.88
   2   0  11   23.55    2.40
   2   0  11   27.71    3.25
  -2   0 -11   20.47    2.54
   2   0  11   24.00    3.20
   2   0 -11   22.06    2.50
  -2   0  11   28.88    3.64
   2   0  11   19.03    2.90
   2   0  12  262.12    7.76
   2   0 -12  283.96    8.96
  -2   0  12  355.59   12.14
   2   0 -12  275.98    8.41
   2   0  12  295.21   11.06
   2   0  12  348.06   11.49
  -2   0  12  396.17   12.75
   2   0  12  323.15   11.43
  -2   0  13  492.83   14.46
   2   0 -13  361.59    9.98
   2   0  13  421.43   13.48
   2   0  13  516.42   14.18
   2   0  13  362.67    8.93
   2   0  13  441.25   13.49
   2   0 -13  337.69    9.16
   2   0  14    5.25    1.98
   2   0 -14    2.66    1.02
   2   0 -14    2.51    1.20
  -2   0  14    5.01    2.29
   2   0  14    1.92    1.52
   2   0  14    2.89    1.76
   2   0  14    1.52    1.00
  -2   0  15   10.17    2.43
   2   0  15   11.05    2.50
   2   0 -15    5.13    1.27
   2   0  15    7.73    2.20
   2   0 -16    3.19    0.93
  -2   0  16    5.27    1.66
   2   0  16    5.86    1.87
   2   0  16    4.49    1.67
  -2   0  17   13.90    1.88
   2   0  17   14.84    2.07
   2  -1  17   45.42    3.36
  -2   1  17   37.54    2.64
   2  -1  16   46.24    4.04
  -2   1  16   41.44    3.34
   2   1 -15   28.61    2.63
   2  -1  15   32.02    3.69
   2   1 -15   26.29    2.34
   2  -1  15   39.99    4.20
  -2   1  15   41.91    3.83
   2  -1  14   34.93    2.74
  -2   1  14   51.78    4.49
   2  -1  14   47.43    4.56
   2  -1  14   57.01    5.09
   2   1 -14   37.50    3.19
   2   1 -14   34.82    2.96
   2  -1  13  324.85   11.99
  -2   1  13  377.94   12.11
   2   1 -13  261.92    8.39
   2   1 -13  280.66    8.92
   2  -1  13  253.08    7.59
   2  -1  13  323.19   11.71
   2  -1  13  366.31   12.45
   2   1 -12  190.05    7.31
   2  -1  12  195.03    9.13
   2  -1  12  164.88    6.21
   2  -1  12  201.34    9.09
   2  -1  12  188.44    8.82
  -2   1  11   94.52    6.36
  -2  -1 -11   62.31    4.09
   2   1 -11   69.72    4.45
   2  -1  11   70.17    5.32
   2  -1  11   55.81    4.74
   2  -1  11   69.91    5.25
  -2   1  11  106.55    7.29
  -2   1  10  234.90   10.48
   2  -1  10  169.58    6.37
  -2  -1 -10  155.89    6.33
   2   1 -10  174.16    6.97
  -2   1  10  210.39    9.35
   2  -1  10  139.82    7.11
   2  -1  10  148.17    7.21
   2  -1  10  164.98    7.85
  -2   1   9   86.65    6.07
  -2  -1  -9   63.65    3.96
   2   1  -9   75.18    4.52
   2  -1   9   78.07    4.13
  -2   1   9   79.45    5.85
   2  -1   9   57.47    4.32
   2  -1   9   52.08    4.08
   2  -1   9   70.73    4.88
   2  -1   8  728.78   14.89
  -2  -1  -8  788.45   13.70
  -2   1   8 1006.13   20.32
   2  -1   8  940.65   14.24
   2   1  -8  948.51   16.27
  -2   1   8  869.04   18.86
   2  -1   8  616.68   13.68
   2  -1   8  870.11   16.57
  -2  -1  -7  595.59   11.43
   2  -1   7  563.95    9.36
  -2  -1  -6  686.30   11.84
   2  -1   6  687.03   10.10
   2  -1   5 1163.67   13.32
  -2  -1  -5 1106.25   14.97
   2  -1   4 1042.09   12.43
   2  -1   4 1051.86   13.88
   2   1  -4 1044.29   12.74
  -2   1   3  260.64    7.75
   2  -1   3  330.12    6.37
   2  -1   3  319.90    7.07
   2   1  -3  362.87    7.83
   2  -1   3  366.10    7.19
   2   1  -3  341.96    6.44
   2   1  -3  288.65    5.45
   2  -1   3  345.89    6.92
   2  -1   2  717.62    9.46
   2   1  -2  698.47   10.51
  -2  -1  -2  677.00    8.70
   2   1  -2  599.25    8.43
  -2   1   2  570.73   10.93
   2  -1   2  661.36   10.17
   2   1  -2  665.11    9.09
   2  -1   2  710.78    9.70
   2  -1   2  713.66   10.52
   2  -1   1  536.33    7.87
   2   1  -1  477.88    7.88
   2  -1   1  522.56    9.11
  -2   1   1  463.76    9.23
   2   1  -1  472.03    7.50
   2   1  -1  499.59    7.44
   2  -1   1  507.64    7.78
   2  -1   0  672.06    8.58
   2  -1   0  715.91   11.12
   2   1   0  669.45    9.31
   2   1   0  717.32    8.86
   2  -1   0  676.62   10.28
   2  -1   0  665.89    8.79
   2   1   0  682.80    9.15
   2  -1  -1  487.40    9.24
   2  -1  -1  480.73    8.81
   2   1   1  477.07    7.37
   2   1   1  475.28    7.78
   2  -1  -2  627.81   10.63
   2   1   2  655.25    9.04
   2  -1  -2  636.13   10.93
   2   1   2  648.44    9.36
  -2  -1   3  282.94    6.66
   2  -1  -3  322.69    7.97
   2  -1  -3  307.80    7.77
   2   1   3  331.00    6.48
   2   1   3  346.66    6.65
   2  -1  -3  302.94    5.38
   2  -1  -4  979.33   15.12
   2   1   4 1040.43   12.92
   2  -1  -5 1215.07   17.49
  -2  -1   5 1203.09   17.97
  -2  -1   6  702.03    9.83
  -2  -1   6  696.04   14.52
  -2  -1   7  557.80   13.77
   2   1   8  753.57   14.81
   2  -1  -8  728.00   16.24
   2  -1  -8  791.41   16.34
   2  -1  -8 1059.01   16.19
   2   1   8  993.20   14.23
   2   1   8  867.74   15.80
   2   1   8  977.70   15.72
   2   1   9   59.45    3.48
  -2   1  -9   50.39    3.79
   2   1   9   47.97    3.82
   2  -1  -9   61.90    3.85
   2   1   9   53.00    3.93
  -2  -1   9   46.65    4.05
   2  -1  -9   39.98    3.87
   2   1  10  166.98    6.01
   2  -1 -10  166.43    6.38
  -2  -1  10  161.12    7.77
   2   1  10  145.78    7.04
   2   1  10  178.34    7.51
  -2  -1  10  178.55    8.61
   2   1  10  165.88    7.52
  -2   1 -11   49.45    3.87
   2  -1 -11   64.56    4.20
   2   1  11   66.65    3.87
  -2  -1  11   63.34    5.17
   2   1  11   62.01    4.90
  -2  -1  11   77.58    5.96
   2   1  11   73.05    5.06
   2  -1 -11   67.05    4.06
   2   1  11   66.10    4.97
   2   1  12  193.13    6.55
  -2  -1  12  269.95   11.03
   2  -1 -12  196.45    7.31
  -2  -1  12  218.84    9.66
   2   1  12  207.00    9.23
   2   1  12  243.59    9.33
   2  -1 -12  185.71    6.71
   2   1  12  221.76    9.27
  -2  -1  13  417.00   13.51
   2  -1 -13  261.60    7.74
   2  -1 -13  278.60    8.50
   2   1  13  282.09    7.78
   2   1  13  345.42   12.12
   2   1  13  382.65   11.67
   2   1  13  350.79   11.75
  -2  -1  13  362.49   12.72
   2  -1 -14   35.87    2.97
  -2  -1  14   53.37    5.01
   2   1  14   48.98    4.75
   2   1  14   34.52    2.63
   2   1  14   57.84    4.43
   2   1  14   50.79    4.44
  -2  -1  15   30.84    3.61
   2   1  15   35.99    3.77
   2   1  15   29.47    2.99
   2   1  15   29.68    3.34
   2   1  16   52.55    4.00
  -2  -1  16   54.93    4.22
   2   1  16   51.53    3.79
   2   1  17   44.22    3.02
  -2  -1  17   47.02    3.27
   2   1  17   41.31    2.83
  -2   2  17   28.46    2.09
   2  -2  17   35.72    2.84
  -2   2  16   40.45    3.01
   2  -2  16   48.27    4.03
  -2   2  15  108.66    5.45
   2  -2  15  115.68    6.77
   2  -2  14   46.21    4.61
  -2   2  14   50.93    4.15
   2  -2  14   33.67    2.73
   2   2 -14   39.33    3.29
   2  -2  14   46.04    4.38
   2  -2  13    6.80    2.20
   2   2 -13    5.32    1.63
   2  -2  13    4.30    1.41
  -2   2  13    6.85    2.17
   2  -2  13    6.90    2.18
   2  -2  12  171.52    8.80
   2   2 -12  171.79    7.37
   2  -2  12  165.69    8.43
   2   2 -11  176.10    7.51
   2  -2  11  172.06    6.74
   2  -2  11  153.69    7.94
   2  -2  11  159.53    8.30
   2  -2  11  158.30    8.30
  -2   2  10  454.72   14.08
  -2   2  10  525.56   15.64
   2   2 -10  396.87   11.27
   2  -2  10  360.60   12.02
   2  -2  10  403.63   10.15
   2  -2  10  304.91   11.11
   2  -2  10  363.93   11.95
   2  -2   9   30.10    2.30
  -2  -2  -9   33.68    2.99
   2  -2   9   43.83    3.22
   2   2  -9   39.21    3.57
  -2   2   9   52.55    5.10
   2  -2   9   33.76    3.49
   2  -2   9   25.27    3.02
   2  -2   9   34.74    3.53
  -2   2   9   39.43    4.42
   2  -2   8  380.41    8.23
  -2  -2  -8  450.58   10.41
   2   2  -8  445.22   11.62
   2  -2   8  437.97   11.70
   2  -2   8  340.34   10.15
   2  -2   8  470.92   10.08
   2  -2   8  423.81   11.63
   2  -2   7  484.71    9.14
  -2  -2  -7  547.13   11.21
   2  -2   6  222.06    5.85
   2   2  -6  221.70    6.16
   2  -2   5 1677.02   17.75
  -2   2   5 1613.71   24.07
   2   2  -5 1649.81   18.18
  -2   2   4   64.85    4.23
   2  -2   4   62.28    3.42
   2  -2   4   69.39    3.24
   2   2  -4   64.21    3.00
   2  -2   4   64.00    2.87
   2  -2   3  455.50    7.75
   2   2  -3  491.57    9.21
   2  -2   3  424.20    8.97
   2  -2   3  480.07    8.82
  -2   2   3  413.85   10.62
   2   2  -3  441.29    7.90
  -2  -2  -3  442.86    7.72
  -2  -2  -2 1383.26   14.68
   2  -2   2 1442.72   14.72
   2   2  -2 1498.17   16.24
   2  -2   2 1344.79   16.68
   2  -2   2 1433.13   16.66
  -2   2   2 1353.87   19.74
   2   2  -2 1347.22   14.97
   2   2  -1  429.08    7.25
   2  -2   1  444.87    7.22
  -2  -2  -1  437.50    7.57
   2  -2   1  426.79    8.60
  -2   2   1  412.88    9.72
   2   2  -1  421.07    8.06
   2   2   0  197.27    5.44
   2  -2   0  214.09    4.76
  -2  -2   0  200.74    5.02
   2  -2   0  197.26    5.90
   2  -2   0  191.94    5.66
   2  -2  -1  413.14    8.95
   2  -2  -1  381.85    8.23
   2  -2  -2 1316.63   17.08
   2  -2  -2 1343.34   17.47
   2  -2  -3  334.71    8.17
   2  -2  -3  397.88    9.04
   2  -2  -4   71.70    3.89
   2   2   4   78.04    3.20
   2  -2  -5 1622.19   20.93
   2   2   5 1618.64   17.53
   2  -2  -6  246.95    7.93
   2   2   6  240.86    6.36
  -2  -2   6  227.24    5.54
   2   2   7  523.54    9.95
   2  -2  -7  567.14   13.03
   2  -2  -8  332.95   11.06
  -2  -2   8  365.11    8.09
   2  -2  -8  363.42   11.05
   2   2   8  489.98    9.95
   2  -2  -8  472.04   10.64
   2   2   8  373.97   10.22
   2   2   8  452.33   11.60
  -2  -2   8  334.65   11.20
   2   2   8  440.44   10.36
   2  -2  -9   30.52    3.53
   2  -2  -9   30.01    3.46
  -2  -2   9   36.57    3.92
   2   2   9   37.27    3.44
   2  -2  -9   42.12    3.19
   2   2   9   45.09    3.74
   2   2   9   41.42    3.00
   2  -2 -10  360.72   12.37
  -2   2 -10  329.66   10.19
  -2  -2  10  414.50   13.52
   2   2  10  454.63   10.12
   2  -2 -10  339.21   12.23
   2  -2 -10  467.82   11.27
   2  -2 -10  437.92   10.36
   2   2  10  424.83   12.14
  -2  -2  10  346.53   11.67
   2   2  10  470.93   12.28
  -2   2 -11  137.62    6.72
  -2  -2  11  208.67    9.84
  -2  -2  11  178.84    8.75
   2  -2 -11  181.15    6.56
   2  -2 -11  207.15    7.42
   2  -2 -11  147.39    8.31
   2   2  11  204.59    8.80
   2   2  11  198.67    6.72
   2   2  11  213.02    8.38
   2   2  11  202.22    8.40
   2  -2 -12  177.92    6.37
   2  -2 -12  191.73    7.03
  -2  -2  12  189.52    9.35
   2   2  12  195.48    6.58
   2   2  12  218.44    9.42
  -2  -2  12  233.40   10.60
   2   2  12  216.37    8.37
   2   2  12  220.60    8.90
  -2  -2  13    6.39    2.54
   2  -2 -13    6.63    1.54
   2   2  13    7.41    1.83
   2   2  13    8.58    2.47
  -2  -2  13    8.51    2.67
   2   2  13    9.54    2.24
  -2  -2  14   53.34    4.82
  -2  -2  14   50.04    4.78
   2  -2 -14   34.45    2.74
   2   2  14   47.15    4.43
   2   2  14   47.96    3.73
   2   2  14   47.51    4.07
  -2  -2  15  115.60    6.71
   2   2  15  110.09    6.09
   2   2  15  110.70    5.09
   2   2  15  111.32    5.70
   2   2  16   48.56    3.51
  -2  -2  16   49.10    3.95
   2   2  16   42.86    3.21
   2   2  17   26.92    2.19
  -2  -2  17   28.65    2.58
   2   2  17   25.05    2.05
   2  -3  16   25.90    2.75
  -2   3  16   22.87    2.06
  -2   3  15   77.33    4.15
   2  -3  15   79.34    5.34
  -2   3  14   43.67    3.54
   2   3 -14   39.24    3.40
   2  -3  14   42.46    4.33
   2  -3  14   34.13    2.72
   2   3 -13   30.23    3.30
   2  -3  13   25.37    3.56
  -2   3  13   28.76    3.23
  -2   3  12  136.75    6.92
   2  -3  12  116.88    7.39
   2   3 -12  125.83    6.61
   2  -3  12  119.35    5.79
   2  -3  11  244.73    8.32
  -2   3  11  277.72   10.42
   2  -3  11  232.69   10.32
   2   3 -11  257.23    9.63
   2  -3  11  211.77    9.49
   2  -3  10  393.63   13.12
   2   3 -10  414.71   12.40
  -2   3  10  394.91   12.93
   2  -3  10  362.72   12.11
   2  -3  10  441.65   11.06
  -2   3   9   95.55    6.53
   2  -3   9  102.06    4.58
   2  -3   9  107.38    6.05
   2  -3   9  118.99    6.76
   2   3  -9  117.64    6.51
   2  -3   9  107.34    6.23
   2  -3   8   20.13    2.04
   2  -3   8   24.03    2.45
   2  -3   8   18.30    2.61
   2   3  -8   22.30    2.96
   2  -3   8   17.32    2.46
   2  -3   8   22.54    2.76
   2  -3   8   26.88    2.88
   2  -3   7  448.29    9.42
   2  -3   7  456.20   10.97
   2  -3   7  483.50   11.99
   2   3  -7  443.30   12.22
   2  -3   7  527.35   10.71
  -2   3   7  499.01   14.12
   2   3  -7  444.79    9.79
   2  -3   7  402.44   10.56
   2  -3   7  479.78    9.79
   2  -3   6  912.66   13.40
   2  -3   6  924.98   15.02
   2   3  -6  894.10   13.75
   2  -3   5  410.92    8.34
   2  -3   5  417.86    8.96
   2   3  -5  407.06    8.73
  -2   3   5  417.05   12.19
   2  -3   4   28.46    2.07
  -2   3   4   29.33    3.19
   2   3  -4   29.82    2.28
   2  -3   3 2118.17   20.00
   2  -3   3 2117.81   22.12
  -2   3   3 2098.04   28.15
  -2  -3  -3 2105.27   20.82
   2   3  -2 1036.87   15.13
   2  -3   2 1077.02   15.35
   2  -3   2 1025.18   15.18
  -2   3   2 1021.38   18.13
  -2  -3  -2 1066.28   13.73
  -2  -3  -1 1313.87   15.29
   2  -3   1 1267.22   17.35
   2   3  -1 1321.66   17.51
  -2  -3   0  528.04    9.37
   2  -3   0  495.48   10.65
   2   3   1 1385.44   17.61
  -2  -3   1 1328.01   16.13
   2  -3  -1 1225.36   18.14
   2  -3  -1 1208.15   16.51
   2  -3  -2 1103.33   17.48
  -2   3  -2 1129.17   16.36
  -2   3  -3 2055.81   22.52
   2  -3  -3 2107.87   25.60
  -2  -3   3 2102.44   22.37
   2   3   3 2051.34   19.64
   2   3   4   35.85    2.50
   2   3   4   28.07    2.05
   2   3   5  431.53    8.71
  -2  -3   6  904.66   12.91
   2   3   6  924.93   13.67
   2  -3  -7  384.15   11.95
  -2  -3   7  463.48    9.44
   2  -3  -7  545.76   11.49
   2   3   7  529.15   10.80
   2   3   7  493.42   11.33
  -2  -3   7  367.68   11.51
   2   3   7  497.88   10.09
   2   3   7  516.66   10.00
   2   3   7  458.93   10.60
   2   3   8   19.90    2.09
   2  -3  -8   22.14    2.32
   2  -3  -8   14.79    2.51
  -2  -3   8   15.49    2.63
   2   3   8   22.05    2.29
  -2  -3   8   16.72    1.86
   2   3   8   18.58    2.17
   2  -3  -9   98.54    6.53
   2  -3  -9  119.80    5.29
  -2  -3   9  101.27    4.63
  -2  -3   9   89.82    6.28
   2   3   9  127.22    5.32
   2  -3  -9  100.95    6.21
   2  -3  -9  129.34    5.68
   2   3   9  113.75    6.05
   2   3   9  124.73    6.22
   2  -3 -10  372.51   13.09
   2  -3 -10  429.21   10.10
   2  -3 -10  345.15   12.24
   2   3  10  447.56   12.64
   2  -3 -10  460.69   11.03
  -2  -3  10  354.94   13.01
   2   3  10  444.64   11.74
   2   3  11  268.70   10.03
   2  -3 -11  214.33    9.94
  -2  -3  11  255.59   11.30
   2  -3 -11  198.50    9.50
   2  -3 -11  254.92    8.09
   2   3  11  247.86    8.65
  -2  -3  12  149.42    8.84
   2  -3 -12  126.70    5.50
  -2  -3  12  128.31    7.73
   2   3  12  147.44    7.62
   2  -3 -12  113.44    7.16
   2   3  12  137.75    6.32
  -2  -3  13   34.79    4.35
   2  -3 -13   24.52    2.37
  -2  -3  13   26.31    3.66
   2   3  13   32.21    3.75
   2   3  13   31.17    3.02
   2   3  14   48.86    3.43
  -2  -3  14   64.67    5.36
  -2  -3  14   50.43    4.79
   2   3  14   53.91    4.44
  -2  -3  15  106.70    6.08
  -2  -3  15   94.68    5.87
   2   3  15   88.79    5.03
   2   3  16   24.75    2.29
  -2  -3  16   24.81    2.81
   2  -4  16   15.25    1.99
   2   4 -16   12.55    1.38
   2  -4  15  120.86    6.04
   2   4 -15  107.98    4.71
  -2   4  15  117.85    4.57
   2   4 -14   83.87    4.83
   2  -4  14   80.64    5.48
  -2   4  14   89.84    4.49
   2  -4  13   21.07    3.09
   2  -4  13   16.38    2.80
   2   4 -13   22.85    3.01
  -2   4  13   20.67    2.58
   2  -4  13   18.17    2.26
   2  -4  12   10.65    2.42
   2   4 -12   10.37    2.42
   2  -4  12    9.72    2.41
  -2   4  12   10.97    2.38
   2  -4  12   10.61    1.90
   2  -4  11   38.53    3.38
   2  -4  11   37.30    4.25
   2   4 -11   38.63    4.13
   2  -4  11   38.70    4.29
  -2   4  11   41.26    4.18
   2   4 -10   99.49    6.44
   2  -4  10   96.10    5.28
   2  -4  10   87.50    6.24
   2  -4   9   60.87    3.80
   2  -4   9   66.25    4.92
   2   4  -9   73.42    5.59
   2  -4   9   73.75    4.57
  -2  -4  -9   81.88    4.59
   2  -4   9   68.65    5.32
   2  -4   8  565.01   11.80
   2  -4   8  615.00   16.01
   2  -4   8  522.75   13.21
  -2  -4  -8  711.77   13.87
   2   4  -8  594.38   15.32
   2  -4   8  667.82   13.39
   2  -4   8  605.13   15.00
   2  -4   7  754.88   13.43
   2  -4   7  817.12   16.55
   2  -4   7  860.06   18.03
   2  -4   7  742.19   14.97
   2  -4   7  837.24   14.24
   2   4  -7  788.30   17.39
   2  -4   7  896.09   15.10
  -2   4   7  858.79   19.32
   2  -4   6  820.82   16.66
  -2   4   6  770.72   17.96
   2   4  -6  735.23   13.44
   2  -4   6  804.98   15.41
   2  -4   6  827.92   13.78
   2  -4   6  777.21   13.13
   2  -4   5 1251.87   16.51
   2   4  -5 1190.99   17.28
  -2   4   5 1249.65   23.02
   2  -4   4  202.29    5.97
   2   4  -4  193.48    6.42
  -2   4   4  211.46    8.98
  -2  -4  -4  187.59    6.01
   2   4  -3  557.66   11.82
   2  -4   3  570.67   11.85
   2  -4   3  568.03   10.04
   2   4  -2  472.49   10.80
   2  -4   2  471.88   10.96
  -2  -4  -2  484.65    9.62
   2  -4   1  386.35   10.14
  -2  -4  -1  380.14    8.29
   2   4   0    6.74    1.44
   2  -4   0    5.73    1.44
  -2   4   0    6.88    1.54
  -2  -4   0    4.96    1.08
  -2  -4   1  429.70    9.26
  -2   4  -1  407.21   10.31
   2  -4  -1  430.40   11.37
  -2  -4   2  499.43   10.39
  -2   4  -2  483.87   11.28
  -2  -4   3  497.98   10.77
  -2   4  -3  471.81   11.14
  -2  -4   4  193.21    6.84
   2   4   4  198.53    5.81
  -2  -4   5 1143.77   18.26
  -2  -4   5 1181.38   20.95
   2  -4  -6  652.47   16.18
   2   4   6  813.00   13.11
  -2  -4   6  654.28   16.26
  -2  -4   6  681.71   15.08
   2   4   6  752.95   12.75
   2  -4  -6  868.14   14.64
   2   4   6  703.34   13.91
   2   4   6  704.01   13.50
   2  -4  -7  719.43   17.57
   2  -4  -7  936.29   15.26
  -2  -4   7  667.33   17.31
  -2  -4   7  730.94   16.92
   2   4   7  865.40   14.08
   2  -4  -7  881.80   14.36
  -2  -4   7  803.92   13.81
   2   4   7  826.52   15.46
   2   4   7  930.10   14.45
   2   4   7  802.38   14.71
   2  -4  -8  556.15   15.63
  -2  -4   8  493.44   15.14
  -2  -4   8  548.07   15.69
   2   4   8  632.81   12.19
   2  -4  -8  646.82   12.44
  -2  -4   8  590.09   11.95
   2  -4  -8  683.02   12.98
   2   4   8  712.72   12.72
   2   4   8  593.86   12.53
   2  -4  -9   64.54    5.35
  -2  -4   9   63.32    5.51
  -2  -4   9   65.30    5.68
   2   4   9   73.02    4.11
   2  -4  -9   75.20    4.10
   2  -4  -9   76.68    4.36
  -2  -4   9   66.00    4.05
  -2  -4  10   88.43    6.78
   2  -4 -10   94.74    6.64
   2  -4 -10  100.18    5.00
   2   4  10   94.26    5.77
   2   4  10   88.82    5.07
   2  -4 -11   47.64    4.74
  -2  -4  11   45.29    5.03
   2  -4 -11   41.97    4.16
   2  -4 -11   45.93    3.33
   2   4  11   51.71    4.41
   2   4  11   40.50    3.35
   2  -4 -12   10.21    2.39
  -2  -4  12   12.50    2.95
   2  -4 -12    9.31    2.21
   2  -4 -12    9.18    1.57
   2   4  12   11.99    2.45
   2   4  12   11.28    1.84
  -2  -4  13   29.91    4.05
   2  -4 -13   20.90    2.06
   2   4  13   27.97    3.26
   2   4  13   22.37    2.34
  -2  -4  14  121.10    7.09
   2   4  14   97.65    5.22
  -2  -4  15  180.25    7.61
   2   4  15  138.98    5.54
   2  -4 -16    9.29    0.96
   2   4  16   14.08    1.61
   2  -5  15   43.73    3.32
   2  -5  15   38.38    3.13
   2   5 -15   34.26    2.48
   2  -5  14  127.10    6.30
   2   5 -14  111.76    5.28
   2  -5  13   86.68    5.72
   2  -5  13   70.88    5.24
   2   5 -13   92.12    5.47
   2  -5  13   71.01    3.91
  -2   5  13   87.59    4.52
   2  -5  12  105.55    6.74
   2  -5  12   91.88    6.29
   2   5 -12  118.42    6.73
  -2   5  12  111.23    5.64
   2  -5  12   97.92    4.94
   2  -5  11  211.27    9.91
   2  -5  11  189.61    9.22
  -2   5  11  206.68    8.34
   2  -5  11  214.64    7.68
  -2   5  10   17.61    2.96
   2  -5  10   18.83    3.15
   2  -5  10   14.84    2.24
   2  -5  10   14.42    2.73
   2   5 -10   15.77    3.03
   2  -5   9  531.64   15.94
   2  -5   9  512.00   14.72
   2   5  -9  561.21   15.58
   2  -5   9  551.30   12.72
   2  -5   8  348.35    9.55
   2  -5   8  421.23   13.68
   2  -5   8  401.73   10.23
  -2  -5  -8  475.04   11.25
   2  -5   8  401.68   12.44
   2   5  -8  423.47   13.48
   2  -5   8  418.58   10.87
  -2   5   8  396.72   13.36
   2  -5   7   57.57    3.76
  -2   5   7   69.27    5.52
   2  -5   7   63.08    5.10
  -2  -5  -7   73.76    4.37
   2  -5   7   64.02    4.76
   2   5  -7   68.47    5.39
   2  -5   7   64.90    4.05
   2  -5   6   60.09    3.74
   2  -5   6   59.43    4.72
   2  -5   6   69.66    4.68
   2  -5   6   65.25    3.99
  -2   5   6   63.03    5.19
   2  -5   5  488.12   10.64
   2  -5   5  531.06   13.38
   2  -5   5  532.09   12.62
  -2  -5  -5  524.47   11.41
   2  -5   5  539.08   11.45
   2   5  -5  477.23   11.39
  -2   5   5  514.80   14.92
   2  -5   4  327.98    8.38
   2  -5   4  342.92   10.31
   2  -5   4  357.83    9.83
  -2   5   4  323.88   11.77
  -2  -5  -4  310.91    8.52
   2  -5   4  346.26    8.83
   2   5  -3   55.89    3.97
   2  -5   3   47.84    3.93
   2  -5   3   52.98    3.95
  -2   5   3   53.76    4.34
   2  -5   3   57.73    3.80
  -2   5   3   45.08    4.25
   2  -5   3   63.00    3.62
   2  -5   3   49.66    3.83
  -2  -5  -3   48.73    3.25
   2   5  -2  348.80   10.09
   2  -5   2  299.15    9.87
   2  -5   2  351.84   10.16
   2  -5   2  309.18    9.87
  -2   5   2  317.60   10.54
  -2   5   1  911.32   18.04
   2  -5   1  938.85   18.16
  -2   5   0  623.79   14.50
   2  -5   0  635.21   15.09
  -2  -5   0  638.99   12.40
   2  -5  -1  990.60   19.15
  -2   5  -1  946.11   18.18
   2  -5  -1  970.30   19.37
  -2  -5   1  989.94   15.83
   2  -5  -2  272.23   10.27
   2  -5  -2  304.74   10.45
  -2   5  -2  256.75    9.21
   2  -5  -2  286.43   10.35
  -2  -5   2  292.89    8.50
   2   5   3   65.50    4.06
   2   5   3   53.89    3.88
   2  -5  -3   58.84    4.66
  -2  -5   3   55.51    3.94
   2   5   3   47.05    3.55
  -2   5  -3   47.19    3.93
  -2  -5   3   56.39    3.78
  -2  -5   4  321.25   10.23
   2   5   4  330.22    8.30
   2   5   4  310.11    9.28
  -2  -5   4  295.98    9.11
  -2  -5   5  509.23   13.87
   2  -5  -5  481.01   10.31
   2   5   5  497.97   11.97
  -2  -5   6   55.51    4.79
   2   5   6   60.70    3.60
   2  -5  -6   59.42    3.63
   2   5   6   63.31    4.26
   2   5   6   64.04    3.75
  -2  -5   7   52.67    4.93
  -2  -5   7   61.03    4.94
   2   5   7   62.08    3.74
   2  -5  -7   59.75    5.10
   2  -5  -7   68.77    4.02
  -2  -5   7   55.87    3.65
   2   5   7   63.65    4.30
   2   5   7   61.82    3.74
   2  -5  -8  389.99   13.13
  -2  -5   8  338.82    9.61
  -2  -5   8  363.54   12.97
   2   5   8  378.60    9.45
   2  -5  -8  403.88   10.09
  -2  -5   8  315.81   12.39
   2   5   8  420.18    9.80
   2  -5  -9  603.56   16.42
   2  -5  -9  576.47   12.31
   2   5   9  602.27   11.70
   2  -5 -10   15.67    2.86
  -2  -5  10   13.63    2.90
  -2  -5  10   13.16    2.96
   2  -5 -10   14.30    1.97
   2   5  10   13.36    2.05
   2  -5 -11  250.24   10.29
  -2  -5  11  221.74   10.90
   2  -5 -11  225.31    7.18
   2   5  11  244.28    8.89
   2   5  11  209.75    7.13
   2  -5 -12  138.06    7.33
  -2  -5  12  135.47    8.36
   2  -5 -12  113.41    4.80
   2   5  12  142.13    6.58
   2   5  12  119.59    5.10
  -2  -5  13  117.61    7.33
   2   5  13  109.34    5.45
   2   5  13  100.45    4.38
  -2  -5  14  143.61    7.37
   2   5  14  123.71    5.22
  -2  -5  15   49.29    3.76
   2   5  15   38.49    2.60
   2  -6  14   23.13    2.57
   2   6 -14   21.97    2.23
   2  -6  13   61.41    4.49
   2  -6  13   47.37    3.98
   2   6 -13   70.70    4.50
  -2  -6 -13   70.19    3.62
   2  -6  13   46.03    2.95
   2  -6  12   54.94    4.64
   2  -6  12   53.58    4.59
   2   6 -12   68.23    4.98
   2  -6  12   51.49    3.41
  -2  -6 -12   73.27    4.18
   2  -6  11   40.38    4.26
   2  -6  11   37.28    3.98
   2   6 -11   47.87    4.73
   2  -6  11   38.81    3.22
   2  -6  10   87.87    6.35
   2  -6  10   90.92    6.23
   2  -6  10   90.12    4.99
  -2   6  10   74.39    5.26
   2  -6   9  717.71   18.64
   2  -6   9  714.19   17.63
   2  -6   9  724.60   14.76
   2  -6   8   48.70    4.78
   2  -6   8   43.89    4.31
   2   6  -8   57.49    5.49
   2  -6   8   43.72    3.57
   2  -6   8   43.11    3.43
   2  -6   7  160.45    8.21
   2  -6   7  170.35    8.02
   2  -6   7  152.83    6.50
   2  -6   6   56.26    3.83
   2  -6   6   66.92    5.17
   2  -6   6   64.87    4.81
   2  -6   6   61.95    4.15
  -2   6   6   46.70    6.58
  -2   6   6   56.71    5.07
   2  -6   5   64.58    4.03
   2  -6   5   76.84    5.34
   2  -6   5   75.04    5.06
  -2  -6  -5   79.17    4.61
   2  -6   5   70.29    4.35
  -2   6   5   61.34    7.42
  -2   6   5   66.61    5.64
   2  -6   4  746.26   14.07
  -2  -6  -4  803.84   14.59
   2  -6   4  808.50   17.16
  -2  -6  -4  779.28   14.81
  -2   6   4  754.12   19.02
   2  -6   4  801.71   14.91
   2   6  -3  812.39   17.12
   2  -6   3  659.20   16.26
   2  -6   3  743.84   16.12
   2  -6   3  589.10   15.46
  -2   6   3  615.59   16.56
  -2  -6  -3  656.35   13.44
   2  -6   3  723.79   13.82
   2  -6   3  646.46   15.53
  -2   6   3  674.44   16.23
   2  -6   2  180.47    8.42
   2  -6   2  177.02    8.28
  -2   6   2  195.63    8.69
  -2  -6  -2  190.63    6.97
   2  -6   2  190.31    8.56
   2  -6   1  235.27    9.95
   2  -6   1  238.32    9.48
  -2  -6  -1  247.31    7.97
  -2   6   1  257.39   10.11
   2  -6   1  251.70   10.11
   2  -6   0 1095.99   22.58
  -2   6   0 1129.70   22.01
   2  -6   0 1143.74   22.70
   2  -6  -1  250.18   10.56
   2  -6  -1  274.79   10.19
  -2   6  -1  242.44    9.85
   2  -6  -1  271.69   10.84
   2   6   2  231.77    8.38
   2  -6  -2  205.75    9.46
   2  -6  -2  223.35    9.19
  -2  -6   2  200.89    7.52
   2  -6  -2  218.95    9.67
   2   6   3  858.94   16.02
   2  -6  -3  829.26   19.26
   2  -6  -3  578.67   12.43
   2  -6  -3  818.29   18.62
  -2  -6   3  685.34   14.91
  -2  -6   3  732.45   15.53
  -2  -6   4  817.77   17.36
   2   6   4  876.59   14.65
   2  -6  -5   61.60    3.94
  -2  -6   5   69.60    5.29
   2   6   5   70.88    4.10
   2  -6  -6   75.15    4.38
   2   6   6   79.39    4.36
   2  -6  -7  173.68    8.60
  -2  -6   7  151.68    8.59
   2  -6  -7  173.13    6.73
   2   6   7  172.20    6.36
   2  -6  -8   64.22    5.26
  -2  -6   8   53.98    5.00
   2  -6  -8   59.08    3.96
   2   6   8   61.98    3.78
   2  -6  -9  883.00   19.51
  -2  -6   9  704.48   19.26
  -2  -6   9  764.48   19.88
   2   6   9  794.74   13.39
   2  -6  -9  834.20   15.00
  -2  -6  10   91.04    6.62
  -2  -6  10   91.98    6.96
   2  -6 -10   96.80    4.74
   2   6  10   84.25    4.49
   2  -6 -11   55.90    4.63
  -2  -6  11   46.36    5.03
   2  -6 -11   42.16    2.99
   2   6  11   45.54    3.71
   2   6  11   40.18    2.97
   2  -6 -12   70.54    4.87
  -2  -6  12   60.91    5.51
   2  -6 -12   54.61    3.13
   2   6  12   61.60    3.54
   2   6  12   62.05    4.01
  -2  -6  13   70.16    5.37
   2   6  13   68.97    3.89
   2   6  13   63.83    3.23
   2  -6 -14   15.52    1.33
   2   6  14   21.76    2.02
   2   6  14   18.46    1.51
  -2  -6  14   23.63    2.84
   2  -7  13   12.36    1.97
   2  -7  13   11.54    1.44
  -2  -7 -13   16.26    1.58
   2   7 -13   16.09    2.01
   2  -7  12   32.79    3.36
   2   7 -12   45.77    3.78
  -2  -7 -12   40.90    2.82
   2  -7  12   26.80    2.39
   2  -7  11  171.65    8.10
   2  -7  11  170.67    6.40
   2  -7  10    9.60    2.26
   2   7 -10   11.36    2.89
   2  -7  10    8.43    1.78
   2  -7   9  149.26    8.21
   2  -7   9  158.12    6.75
   2  -7   8  126.19    7.49
   2  -7   8  117.22    5.70
   2  -7   8  122.11    6.02
  -2   7   8  129.80    9.00
   2  -7   7   81.37    5.94
   2  -7   7   79.95    4.86
  -2   7   7   80.47    7.96
  -2  -7  -6  282.32    8.38
   2  -7   6  280.40   10.79
  -2   7   6  250.92   14.61
   2  -7   6  270.31    9.08
  -2  -7  -5  151.41    6.25
   2  -7   5  151.80    7.80
   2  -7   5  154.09    6.81
  -2   7   5  132.58   10.94
  -2  -7  -4  998.81   16.91
   2  -7   4 1020.13   20.34
   2  -7   4 1000.19   17.75
   2   7  -3  320.43   11.65
   2  -7   3  213.33    9.84
  -2   7   3  218.13   10.25
  -2  -7  -3  259.31    8.38
   2  -7   3  250.39   10.65
   2   7  -3  298.52   10.11
  -2  -7  -3  273.22    8.89
   2  -7   3  211.76    9.52
   2  -7   3  256.49    8.67
   2  -7   2   57.69    5.21
  -2   7   2   55.02    5.18
   2  -7   2   71.49    5.69
  -2   7   2   60.61    5.21
  -2  -7  -2   68.68    4.48
   2  -7   2   68.27    4.46
   2  -7   2   65.64    5.45
  -2  -7  -1  353.24   10.44
   2  -7   1  324.01   12.64
   2  -7   1  359.18   12.47
  -2   7   1  318.65   12.20
   2  -7   1  323.16   12.47
   2   7   0    8.24    2.16
   2  -7   0    9.66    2.47
   2  -7   0    5.67    2.04
  -2  -7   0    5.61    1.50
   2   7   1  382.17   11.77
   2  -7  -1  360.00   13.54
   2  -7  -1  367.17   12.35
   2  -7  -1  372.06   13.61
   2   7   2   86.92    5.44
   2  -7  -2   73.35    5.98
   2   7   3  310.44   10.24
   2  -7  -3  327.90   12.50
  -2  -7   3  254.54    9.39
   2   7   3  268.63    8.42
   2  -7  -3  225.94    8.15
   2  -7  -3  325.50   12.14
   2   7   3  261.35    8.08
  -2  -7   3  303.59   13.43
  -2  -7   4 1006.36   20.13
   2   7   4 1048.34   16.75
  -2  -7   5  162.96    8.25
   2  -7  -5  153.44    6.60
   2   7   5  162.89    6.36
  -2  -7   6  281.38   11.42
   2  -7  -6  294.13    9.26
   2   7   6  285.61    8.45
   2  -7  -7   93.98    6.22
  -2  -7   7   82.43    6.46
   2  -7  -7   87.73    4.95
   2   7   7   81.00    4.43
  -2  -7   8  136.78    8.39
   2  -7  -8  151.98    6.40
   2   7   8  141.74    5.59
  -2  -7   9  150.07    8.58
  -2  -7   9  172.97    8.87
   2  -7  -9  171.65    6.48
   2   7   9  158.59    5.59
   2  -7 -10   14.18    2.43
  -2  -7  10   10.90    2.56
  -2  -7  10   12.67    2.74
   2  -7 -10   12.07    1.65
   2   7  10   11.87    1.73
   2   7  10   12.63    1.60
  -2  -7  11  206.86    9.55
   2  -7 -11  194.09    5.97
   2   7  11  194.83    6.12
  -2  -7  12   45.73    4.26
   2  -7 -12   38.35    2.36
   2   7  12   41.03    2.57
  -2  -7  13   19.43    2.55
   2  -7 -13   14.12    1.27
   2   7  13   17.67    1.49
   2   8 -12   91.74    4.03
  -2  -8 -12  100.39    3.52
   2   8 -11  138.86    5.90
  -2  -8 -11  136.48    4.80
   2  -8  10   49.67    3.62
   2  -8   9   28.53    3.51
   2  -8   9   30.17    3.07
  -2   8   9   35.10    3.73
   2  -8   8  130.64    5.97
   2  -8   8  133.93    6.35
  -2   8   8  141.03    8.29
   2  -8   7   88.73    5.27
  -2   8   7   88.33    7.56
   2  -8   7   81.77    4.96
  -2  -8  -6   93.57    4.57
  -2   8   6   80.68    7.93
   2  -8   6   86.27    5.20
  -2  -8  -5   10.21    1.72
   2  -8   5    8.65    1.86
  -2   8   5    9.73    3.98
   2  -8   4  198.45    9.52
  -2  -8  -4  258.46    8.21
   2  -8   4  235.61   10.42
   2  -8   4  238.25    8.66
  -2   8   4  205.39   13.42
   2  -8   3   53.61    5.10
  -2  -8  -3   69.74    4.40
   2  -8   3   61.32    5.46
   2  -8   3   68.38    4.62
  -2   8   3   57.35    7.49
   2   8  -3   74.82    5.34
   2  -8   2  418.19   14.65
  -2  -8  -2  437.03   11.42
   2  -8   2  509.01   15.62
   2   8  -2  528.06   14.06
   2  -8   2  447.72   11.97
   2  -8   1  340.05   13.50
  -2  -8  -1  331.45   10.10
   2  -8   1  382.56   13.31
   2   8  -1  381.29   11.69
   2  -8   1  349.51   10.52
   2  -8   0   86.86    6.93
  -2  -8   0   75.45    4.87
   2  -8   0   92.80    6.39
   2   8   0   84.48    5.39
   2  -8  -1  429.52   15.31
   2   8   1  342.38   10.36
   2   8   2  499.24   12.08
   2   8   2  478.63   11.13
   2   8   3   64.91    4.24
   2   8   3   60.84    3.93
  -2  -8   4  287.13   10.30
   2   8   4  288.65    8.55
   2   8   4  274.57    8.19
   2  -8  -5    8.80    2.10
  -2  -8   5   10.59    2.29
   2  -8  -5    9.92    1.87
   2   8   5   10.69    1.90
  -2  -8   6  110.43    6.95
   2  -8  -6  108.90    5.58
   2   8   6  107.79    4.99
   2  -8  -7  110.69    6.32
  -2  -8   7  106.52    6.94
   2  -8  -7  116.68    5.64
   2   8   7   95.94    4.55
  -2  -8   8  158.16    8.42
   2   8   8  137.92    5.33
   2  -8  -8  157.73    6.24
   2   8   8  144.52    5.26
   2  -8  -9   36.99    3.41
  -2  -8   9   35.58    3.96
   2  -8  -9   35.71    2.79
   2   8   9   26.94    2.28
   2   8   9   25.38    2.27
   2   8   9   30.12    2.29
  -2  -8  10   59.84    4.62
   2  -8 -10   58.34    3.21
   2   8  10   50.63    2.85
   2   8  10   51.10    2.59
   2  -8 -11  110.41    3.89
   2   8  11  101.12    3.67
   2  -8 -12   78.32    2.76
   2   8  12   83.17    2.88
  -2  -9 -10    1.35    0.57
   2  -9  10    0.70    0.74
   2  -9   9   33.69    2.91
  -2   9   9   33.52    2.66
   2  -9   8   11.24    1.90
  -2   9   8    6.72    1.98
  -2  -9  -7  198.57    5.83
   2  -9   7  193.91    7.34
  -2   9   7  173.02    8.34
   2  -9   7  183.70    6.89
  -2   9   6  363.46   13.73
   2  -9   6  374.18   10.22
   2  -9   6  383.66   10.55
  -2  -9  -5    6.26    1.25
   2  -9   5    3.93    1.48
   2  -9   5    4.66    1.34
  -2   9   5    3.91    2.81
   2  -9   4  108.70    6.76
  -2  -9  -4  145.23    5.71
   2  -9   4  148.32    7.77
  -2   9   4  106.15    8.87
   2  -9   4  124.92    5.95
   2  -9   3   33.26    3.89
  -2  -9  -3   20.48    2.31
   2  -9   3   23.30    3.28
   2   9  -3   30.15    3.32
   2  -9   3   24.61    2.74
  -2   9   3   14.55    4.25
   2  -9   2  144.76    8.32
  -2  -9  -2  147.44    6.19
   2  -9   2  177.41    8.78
   2   9  -2  172.42    7.60
   2  -9   2  150.59    6.63
   2  -9   1  182.26    9.56
  -2  -9  -1  154.66    6.53
   2   9  -1  171.03    7.44
   2  -9   1  165.57    6.97
  -2  -9   0   75.11    4.65
   2   9   0   79.94    5.09
  -2  -9   1  153.97    6.78
   2   9   1  161.80    6.76
  -2  -9   2  156.43    6.89
   2   9   2  149.26    6.24
  -2  -9   3   22.48    2.65
   2   9   3   22.46    2.30
  -2  -9   4  141.19    6.63
   2   9   4  138.84    5.45
   2   9   4  134.70    5.25
  -2  -9   5    3.52    1.41
   2   9   5    5.50    1.31
  -2  -9   6  459.70   12.71
   2   9   6  408.26    8.77
   2  -9  -7  244.50    8.04
  -2  -9   7  235.98    9.09
   2  -9  -8    9.49    1.67
  -2  -9   8    9.12    2.01
   2   9   8    7.91    1.21
  -2  -9   9   34.31    3.18
  -2   9  -9   29.28    3.04
   2   9   9   27.23    1.77
   2  -9 -10    1.47    0.69
  -2  -9  10    3.04    1.04
  -2 -10  -7  131.25    3.72
   2 -10   7  131.51    4.97
  -2  10   7  125.18    4.84
  -2 -10  -6   69.87    3.05
   2 -10   6   66.77    3.67
   2 -10   6   60.85    3.39
   2  10  -6   74.52    5.43
  -2  10   6   59.34    4.09
  -2 -10  -5    2.36    0.77
   2 -10   5    2.08    0.92
   2 -10   5    1.68    0.87
  -2  10   5    0.84    1.94
   2  10  -5    2.17    2.13
  -2 -10  -4  155.27    5.21
  -2  10   4  125.86    7.82
   2 -10   4  142.53    5.51
   2  10  -4  138.93    7.33
   2 -10   3   38.59    3.70
  -2 -10  -3   37.14    2.64
  -2  10   3   30.47    4.63
   2 -10   3   36.00    2.84
   2  10  -3   31.18    3.71
   2  10  -3   41.89    3.09
   2 -10   2  261.23    9.91
  -2 -10  -2  227.89    6.73
   2  10  -2  250.54    7.67
   2 -10   2  229.18    7.25
   2  10  -2  205.96    8.28
  -2 -10  -1  167.85    5.89
   2  10  -1  176.50    6.49
   2 -10   1  176.65    6.30
   2 -10   0   23.80    3.24
  -2 -10   0   18.16    2.02
   2  10   0   18.63    2.31
  -2 -10   1  163.15    5.95
   2  10   1  162.07    5.85
   2  10   2  213.94    6.41
  -2  10  -2  178.24   11.44
   2  10   3   41.17    2.68
   2  10   3   37.08    2.40
  -2 -10   4  147.10    5.65
   2  10   4  126.12    4.21
  -2 -10   5    2.00    0.93
   2  10   5    2.77    0.82
  -2 -10   6   76.84    4.15
   2 -10  -6   78.70    3.53
  -2  10  -7  122.97    5.56
   2  10   7  112.28    3.30
  -2 -11  -2   85.44    3.18
   2  11  -2   84.43    3.25
  -2 -11  -1  149.46    4.34
   2  11  -1  142.71    4.38
  -2 -11   0    0.73    0.51
   2 -11   0    2.96    1.15
  -2 -11   0    1.40    0.83
   2  11   0    1.25    0.69
  -2  11   0    0.44    1.83
  -2 -11   1  200.15    6.21
  -2  11  -1  111.04    6.54
   2  11   1  141.78    4.14
   2 -11  -1  225.83    7.05
  -2 -11   2  115.67    4.73
   2 -11  -2  115.92    4.69
   3   0   0   -0.10    0.49
   3   0   0    0.51    0.52
   3   0  -1   48.01    3.25
   3   0  -1   48.95    2.77
   3   0   2  148.30    5.39
   3   0  -2  155.96    4.81
   3   0  -2  151.91    6.11
   3   0  -3 1936.74   24.48
   3   0   3 1866.74   21.45
   3   0  -4 1116.24   18.35
   3   0   4 1206.88   16.67
   3   0  -5  325.37    9.94
   3   0  -5  301.74   10.27
   3   0  -6  307.67   10.33
   3   0  -6  384.24   10.22
   3   0  -6  323.71    7.87
   3   0   6  343.12    8.37
   3   0   6  354.83    8.11
   3   0   6  373.08    8.53
  -3   0   7  116.39    6.92
   3   0  -7   93.70    5.93
   3   0  -7  133.24    6.26
   3   0  -7  105.65    4.48
   3   0   7  121.05    4.92
   3   0   7  121.27    4.95
   3   0   7  133.91    5.32
   3   0  -8   79.51    5.79
   3   0  -8   99.14    5.59
   3   0   8   86.89    4.58
   3   0   8   83.26    4.08
   3   0   8   76.26    4.78
   3   0   8   90.65    4.58
  -3   0   8   92.23    6.49
   3   0  -9  906.39   21.12
   3   0  -9 1117.14   19.49
   3   0   9 1031.26   16.58
   3   0   9  951.35   18.45
   3   0   9  999.26   20.45
  -3   0   9 1096.87   23.00
   3   0 -10   22.42    2.78
   3   0  10   20.00    2.85
   3   0  10   24.02    3.30
   3   0  10   18.60    2.35
   3   0 -11  171.90    7.18
  -3   0  11  197.65    8.77
   3   0  11  187.87    6.90
   3   0  11  199.95    8.78
   3   0  11  177.46    8.54
   3   0  12   31.85    2.92
   3   0 -12   31.37    2.98
  -3   0  12   40.31    4.18
  -3   0  12   40.59    4.33
   3   0  12   40.49    4.11
   3   0  12   29.43    3.55
  -3   0  13  133.99    7.08
   3   0 -13   86.94    4.61
  -3   0  13  116.22    6.52
   3   0  13   93.48    4.51
   3   0  13  131.80    7.03
   3   0 -14   13.30    1.76
  -3   0  14   18.79    2.67
  -3   0  14   16.71    2.68
   3   0  14   13.86    1.77
   3   0  14   19.82    2.84
   3   0  15   28.16    2.22
   3   0 -15   22.50    1.90
   3   0  16   77.23    3.04
   3   0 -16   57.37    2.41
   3  -1  16   84.21    3.94
   3   1 -16   44.52    2.24
  -3   1  16   73.13    3.58
   3  -1  16   57.59    2.61
   3   1 -15    7.72    1.27
  -3   1  15   10.73    1.95
   3  -1  15    9.59    1.36
   3  -1  15    9.19    1.33
   3  -1  15   12.67    2.08
   3   1 -14   54.12    3.45
  -3   1  14   69.85    4.64
   3  -1  14   53.95    3.25
   3  -1  14   74.72    5.00
   3  -1  13  100.39    6.16
   3   1 -13   78.15    4.55
  -3   1  13   98.59    5.84
   3  -1  13   77.62    4.25
  -3   1  13  100.08    5.79
   3  -1  13  104.81    6.47
   3  -1  12  142.46    7.62
   3   1 -12  128.83    6.23
   3  -1  12  124.34    5.63
  -3   1  12  165.20    7.92
   3  -1  12  159.99    8.06
   3   1 -11  245.02    8.87
   3  -1  11  239.00    8.00
   3  -1  11  267.36   10.28
   3   1 -10  126.71    6.54
  -3   1  10  141.20    7.88
   3  -1  10  126.98    6.89
   3  -1  10  120.16    7.16
  -3   1   9  463.89   15.01
   3   1  -9  316.84   12.24
   3   1  -9  415.34   12.03
  -3   1   9  410.62   13.43
   3  -1   9  349.20   11.08
   3  -1   9  382.81   12.68
   3   1  -8  206.08    9.34
  -3   1   8  271.60   11.19
   3  -1   8  254.73    7.44
   3  -1   8  213.69    8.18
   3  -1   8  281.78    8.18
   3  -1   8  295.53    8.89
   3  -1   8  257.65    9.92
   3  -1   8  285.06    8.14
   3  -1   8  257.22    8.14
   3   1  -8  293.26    9.95
   3   1  -7   42.96    4.03
   3   1  -7   58.21    4.36
  -3   1   7   52.27    4.82
   3  -1   7   60.64    3.93
   3  -1   7   50.47    3.29
   3  -1   7   52.54    3.35
   3  -1   7   55.61    3.42
   3  -1   7   52.50    3.55
   3   1  -6   26.88    3.07
   3  -1   6   22.28    2.24
   3  -1   6   23.93    2.12
   3  -1   6   24.27    2.16
   3  -1   6   24.36    2.31
  -3   1   6   21.98    3.14
   3   1  -5  163.05    6.97
   3  -1   5  171.10    6.49
   3  -1   5  187.91    6.01
   3  -1   5  183.59    5.52
   3  -1   5  196.02    5.81
   3  -1   5  186.70    6.08
   3   1  -4  899.41   16.18
   3  -1   4  939.12   15.23
   3   1  -3  439.94   10.50
   3  -1   3  436.59   10.07
   3   1  -3  466.00    9.65
   3   1  -2  402.58    9.86
   3   1  -2  416.85    8.86
   3   1  -2  429.58    9.01
   3   1  -1 1264.26   15.96
   3   1  -1 1259.15   16.71
   3  -1   0  187.90    6.81
   3   1   0  180.91    5.88
   3   1   0  221.71    6.67
   3  -1   0  213.87    6.18
   3  -1  -1 1211.45   18.78
   3  -1  -1 1281.45   16.09
   3   1   2  401.02    8.76
   3  -1  -2  403.63   10.53
   3  -1  -2  416.67    8.31
   3  -1  -3  456.66   11.72
   3   1   3  454.00    9.39
   3  -1  -4  881.04   17.03
   3   1   4 1005.41   14.68
   3  -1  -5  164.76    7.07
   3  -1  -5  174.73    5.83
   3  -1  -6   21.69    2.72
   3  -1  -6   19.14    2.80
   3  -1  -6   27.46    2.72
   3  -1  -6   24.77    2.22
   3   1   6   25.17    2.30
   3   1   6   22.81    2.18
   3   1   6   33.01    2.45
   3   1   6   27.66    2.83
   3  -1  -7   46.79    4.21
   3  -1  -7   36.02    3.83
   3  -1  -7   56.04    4.00
   3   1   7   63.99    3.90
   3  -1  -7   52.14    3.21
   3   1   7   48.93    3.13
   3   1   7   44.85    3.57
   3   1   7   55.48    3.37
   3   1   7   59.53    4.12
   3  -1  -8  234.50   10.00
   3   1   8  268.62    8.02
   3  -1  -8  259.76    8.86
   3   1   8  226.28    6.71
   3   1   8  238.12    8.65
   3   1   8  272.46    8.81
   3  -1  -9  433.21   14.19
   3  -1  -9  448.73   11.78
   3   1   9  453.47   10.70
   3   1   9  433.60   12.25
  -3  -1  10  138.94    8.12
   3  -1 -10  130.23    6.22
   3   1  10  138.76    5.82
   3   1  10  143.64    7.19
   3  -1 -11  217.63    7.83
   3   1  11  239.85    7.60
   3   1  11  230.86    9.34
   3   1  11  292.12   10.57
  -3  -1  11  284.41   11.44
  -3  -1  12  197.37    9.40
   3  -1 -12  143.92    6.04
   3   1  12  152.99    5.93
   3   1  12  199.93    8.61
   3   1  12  171.91    7.88
  -3  -1  13  107.96    6.65
  -3  -1  13   84.93    5.60
   3   1  13   73.57    3.93
   3   1  13  100.50    6.01
   3   1  13   87.03    5.38
   3  -1 -13   62.62    3.70
  -3  -1  14   69.09    4.90
  -3  -1  14   70.18    4.88
   3   1  14   73.61    4.71
  -3  -1  15   11.25    1.92
   3  -1 -15    7.81    1.10
  -3  -1  15    8.96    1.83
   3   1  15    8.47    1.25
   3   1  15   11.53    1.94
  -3  -1  16   78.91    3.90
   3   1  16   58.90    2.58
   3  -2  16   25.44    2.21
  -3   2  16   21.33    1.90
   3  -2  15  101.75    5.13
   3   2 -15   68.00    3.41
  -3   2  15   91.80    4.44
   3  -2  15   72.15    3.15
   3  -2  15   77.49    3.39
   3  -2  14  127.50    6.42
   3  -2  14   97.73    4.30
   3   2 -14   95.79    4.66
  -3   2  14  117.83    5.60
   3  -2  14  104.51    4.48
   3  -2  13    5.44    1.89
   3  -2  13    3.66    1.35
  -3   2  13    6.05    2.00
   3   2 -13    4.28    1.46
   3   2 -12   72.46    4.79
   3  -2  12   75.83    4.60
   3  -2  12   78.42    5.75
  -3   2  12   81.32    5.58
   3   2 -11  216.78    8.61
   3  -2  11  230.62    9.94
   3  -2  11  214.22    9.44
   3  -2  10   30.19    3.69
   3   2 -10   31.45    3.52
  -3   2  10   30.42    4.06
   3  -2  10   29.94    3.19
   3  -2  10   30.81    3.58
   3   2  -9  159.50    8.59
  -3   2   9  268.28   11.53
   3   2  -9  243.02    9.44
   3  -2   9  237.01    8.49
  -3   2   9  221.78   10.42
   3  -2   9  208.83    7.03
   3  -2   9  197.72    8.62
   3   2  -8  203.55    9.22
  -3   2   8  301.97   12.23
   3   2  -8  278.09   10.04
   3  -2   8  295.96    9.20
  -3   2   8  232.44   10.81
   3  -2   8  280.28    8.23
   3  -2   8  280.23    8.08
   3  -2   7  392.38    9.37
   3  -2   7  391.89    9.26
   3  -2   7  388.90   10.14
   3  -2   6  330.62   10.56
   3  -2   6  326.67    8.31
  -3   2   6  345.35   13.25
   3  -2   6  313.78    7.91
   3  -2   6  318.14    7.91
   3  -2   6  324.10    8.78
   3   2  -5  134.53    6.70
   3   2  -5  124.78    6.06
   3   2  -5  137.90    5.66
   3  -2   5  137.24    5.03
   3  -2   5  130.82    6.59
   3  -2   5  141.26    5.01
   3  -2   5  136.74    4.88
   3  -2   5  141.36    5.45
   3   2  -4  676.64   14.70
   3   2  -4  622.19   13.22
   3  -2   4  650.47   11.62
   3  -2   4  646.91   13.47
   3   2  -4  681.56   12.51
   3  -2   4  612.11   14.39
   3  -2   3   67.84    3.62
   3  -2   3   63.31    4.13
   3  -2   3   68.10    4.19
   3   2  -3   62.73    3.63
   3   2  -3   67.65    3.60
   3  -2   2  586.21   10.80
   3   2  -2  545.58   10.73
   3  -2   2  530.65   12.23
   3  -2   2  564.98   12.54
   3   2  -2  514.44   10.43
  -3  -2  -1  677.74   11.70
   3  -2   1  676.04   14.13
   3  -2   1  732.31   14.74
   3   2  -1  738.38   12.38
   3   2  -1  738.51   12.87
  -3  -2   0    0.94    0.58
   3  -2   0    1.53    1.08
   3   2   0    1.41    0.69
   3  -2  -1  680.47   15.00
   3  -2  -1  674.17   14.53
   3  -2  -2  527.31   13.42
   3  -2  -2  533.38   12.95
   3  -2  -3   59.14    4.45
   3   2   3   61.87    3.64
   3  -2  -3   47.94    3.78
   3  -2  -4  624.60   14.36
   3  -2  -4  585.71   14.43
   3  -2  -4  612.86   12.55
   3   2   4  580.69   12.13
   3  -2  -5  130.38    6.51
   3  -2  -5  120.85    6.69
   3  -2  -5  151.44    5.98
   3  -2  -5  139.19    5.35
   3   2   5  139.40    5.44
   3   2   5  143.16    5.36
   3   2   5  142.49    6.22
   3   2   5  137.31    5.88
   3  -2  -6  307.18   10.14
   3  -2  -6  293.35   10.74
   3  -2  -6  360.87    9.77
   3  -2  -6  337.81    8.55
   3   2   6  334.10    8.82
   3   2   6  322.80    8.15
   3   2   6  330.91   10.09
   3   2   6  360.86   10.17
   3   2   6  328.00    9.40
   3  -2  -7  392.08   11.91
   3  -2  -7  423.86   10.99
   3  -2  -7  333.69   11.67
   3   2   7  487.97   11.05
   3  -2  -7  394.98    9.42
   3   2   7  401.16   10.04
   3   2   7  421.77   11.76
   3   2   7  439.30   11.51
   3   2   7  415.86   10.79
   3  -2  -8  290.94    9.20
   3   2   8  313.52    8.88
   3   2   8  279.44    8.43
   3   2   8  295.50   10.10
   3   2   8  278.29    8.77
   3  -2  -9  226.35    8.08
   3   2   9  245.37    7.84
  -3  -2   9  218.12   10.22
   3   2   9  253.35    9.52
  -3  -2  10   36.35    4.40
   3  -2 -10   31.82    3.00
   3   2  10   35.17    3.07
   3   2  10   36.29    3.66
  -3  -2  11  257.60   11.19
   3  -2 -11  192.37    7.06
   3   2  11  220.19    7.24
   3   2  11  209.34    8.72
   3   2  11  261.59    9.71
  -3  -2  12  108.46    7.19
   3   2  12   88.60    5.66
   3   2  12   99.54    5.93
   3  -2 -13    4.98    1.18
  -3  -2  13    3.84    2.18
   3   2  13    7.42    1.81
  -3  -2  14  140.41    6.96
   3   2  14  129.87    5.71
  -3  -2  15  109.41    5.33
   3   2  15   96.37    4.32
   3   3 -15   31.21    2.26
   3  -3  15   29.18    1.90
   3  -3  14   81.74    4.97
   3   3 -14   67.43    3.87
  -3   3  14   76.92    4.23
   3  -3  14   66.17    3.40
   3  -3  13   29.78    3.30
   3   3 -13   26.10    2.81
   3  -3  13   25.20    2.51
  -3   3  13   28.51    3.02
   3  -3  12   73.56    5.43
   3   3 -12   77.19    4.92
  -3   3  12   83.61    5.42
   3  -3  11   53.09    4.87
   3   3 -11   56.93    4.52
  -3   3  11   62.60    5.21
   3  -3  11   65.66    4.63
   3  -3  10  194.79    9.19
   3   3 -10  195.21    8.45
   3  -3  10  217.39    8.47
  -3   3  10  201.87    9.55
   3   3  -9   16.29    2.72
   3  -3   9   16.37    2.46
   3  -3   9   18.19    2.88
  -3   3   9   13.76    3.22
   3  -3   8   19.34    2.59
   3  -3   8   19.58    2.89
  -3   3   8   24.74    4.34
   3  -3   8   18.49    2.15
   3  -3   7  224.47    8.81
   3  -3   7  234.95    7.16
   3  -3   7  245.99    8.37
   3  -3   6  928.59   15.08
   3   3  -6 1094.07   18.12
   3  -3   6  954.09   19.03
   3  -3   6 1111.75   15.64
   3  -3   6 1123.14   17.76
   3   3  -5   65.17    4.93
   3  -3   5   67.94    3.74
   3   3  -5   69.32    4.24
   3  -3   5   63.31    4.75
   3  -3   5   71.07    3.64
  -3   3   5   79.75    6.11
   3  -3   5   76.15    4.17
   3   3  -4  276.86    9.65
   3  -3   4  272.28    7.52
  -3   3   4  266.67   11.03
   3  -3   4  301.77    9.75
   3   3  -4  285.17    8.42
   3  -3   4  257.75    9.44
   3  -3   4  285.66    7.22
   3  -3   4  290.42    7.84
   3   3  -3  975.42   18.07
   3  -3   3  889.78   14.08
   3   3  -3  875.06   15.07
   3  -3   3  880.56   16.25
   3  -3   3  832.23   16.87
   3  -3   3  889.94   13.09
   3   3  -3  760.95   18.69
   3  -3   3  903.49   17.29
   3  -3   3  878.31   13.53
   3  -3   3 1035.98   17.09
   3   3  -3  797.94   13.95
   3   3  -2  897.53   16.95
   3   3  -2  815.87   14.41
   3  -3   2  853.50   16.86
   3  -3   2  811.70   15.76
   3  -3   2  769.17   15.43
   3  -3   2  844.12   12.52
   3   3  -2  731.74   17.87
  -3  -3  -2  792.56   13.26
   3   3  -2  803.91   14.23
   3  -3   1  742.30   15.75
   3  -3   1  724.89   15.13
   3   3  -1  769.12   13.78
   3   3  -1  760.37   13.96
  -3  -3   0   83.31    4.30
   3   3   0   92.64    4.57
   3  -3   0   90.77    5.38
   3  -3   0   86.57    5.28
  -3  -3   1  742.39   13.82
   3  -3  -1  742.63   16.28
   3   3   2  872.53   15.96
  -3  -3   2  779.40   14.52
   3  -3  -2  746.52   16.22
   3  -3  -2  829.97   15.58
   3  -3  -2  794.61   17.42
   3  -3  -2  979.56   16.21
   3   3   2  937.23   19.40
   3  -3  -2  807.00   16.64
   3   3   2  864.35   14.74
   3   3   3 1021.43   17.69
  -3  -3   3  842.60   15.55
   3  -3  -3  844.11   18.04
   3   3   3  978.26   14.87
   3  -3  -3  967.62   16.48
   3  -3  -3  950.30   19.50
   3  -3  -3 1033.63   16.31
   3   3   3  865.02   13.77
   3   3   3 1202.41   22.09
   3   3   3  865.16   13.52
   3   3   3  851.82   15.80
   3   3   3 1051.45   16.06
   3   3   4  343.64   10.27
  -3  -3   4  265.69    8.69
   3  -3  -4  268.76   10.25
   3  -3  -4  314.85    8.51
   3  -3  -4  295.53    8.71
   3  -3  -4  316.19    8.51
   3   3   4  276.23    7.75
   3   3   4  280.22    8.83
   3   3   4  284.43    7.54
   3   3   4  261.64    8.17
   3  -3  -5   58.07    4.65
   3  -3  -5   60.99    5.01
  -3  -3   5   57.96    4.22
   3  -3  -5   74.07    4.26
   3  -3  -5   64.50    3.71
   3   3   5   64.12    3.82
   3   3   5   61.51    4.08
   3   3   5   64.04    3.61
   3   3   5   59.94    3.98
   3  -3  -6  943.13   20.78
   3  -3  -6  997.05   21.11
  -3  -3   6  932.89   18.33
   3  -3  -6 1255.06   18.94
   3  -3  -6  981.42   15.16
   3   3   6 1123.21   17.45
   3   3   6 1093.95   18.19
   3   3   6 1103.13   16.16
   3   3   6 1075.32   17.82
   3  -3  -7  267.94    8.70
   3  -3  -7  183.37    9.38
   3  -3  -7  231.63    9.99
  -3  -3   7  187.57    8.40
  -3  -3   7  209.59    9.36
   3   3   7  242.22    7.93
   3   3   7  251.16    8.49
   3   3   7  243.39    8.20
  -3  -3   8   15.16    2.91
   3  -3  -8   18.48    2.37
   3   3   8   19.31    2.31
   3   3   8   19.35    2.80
   3   3   8   27.01    2.75
  -3  -3   9   17.10    3.26
   3  -3  -9   19.57    2.40
   3   3   9   20.24    2.34
   3   3   9   24.30    3.05
   3   3   9   18.31    2.26
  -3  -3  10  233.30   11.09
  -3  -3  10  202.63   10.16
   3  -3 -10  180.45    6.79
   3   3  10  207.63    7.23
   3   3  10  213.05    8.57
  -3  -3  11   72.30    6.01
  -3  -3  11   67.43    6.01
   3  -3 -11   54.05    3.57
   3   3  11   65.87    4.74
  -3  -3  12  101.56    7.05
   3   3  12   87.26    5.06
  -3  -3  13   43.33    4.36
   3   3  13   35.95    3.36
   3   3  13   35.10    3.05
  -3  -3  14  101.26    5.87
   3   3  14   80.71    4.01
  -3  -3  15   46.66    3.48
   3   3  15   38.26    2.44
   3  -4  15    7.09    1.38
   3   4 -15    6.16    1.03
  -3   4  15    7.36    1.16
   3  -4  15    5.33    0.82
   3  -4  14   61.73    4.07
   3   4 -14   53.39    3.26
  -3   4  14   58.87    3.35
   3  -4  13    3.95    1.50
   3   4 -13    6.00    1.57
   3  -4  13    4.72    1.32
  -3   4  13    4.82    1.56
   3  -4  12  121.26    6.72
   3   4 -12  136.05    6.45
  -3   4  12  137.10    6.41
   3  -4  11  119.69    7.07
   3   4 -11  130.91    6.71
  -3   4  11  129.58    7.02
   3  -4  11  133.40    6.45
   3  -4  10  183.63    8.85
   3   4 -10  186.41    8.28
  -3   4  10  175.26    8.72
   3  -4   9  109.22    6.80
   3  -4   9  120.84    6.34
   3  -4   8   81.64    5.15
   3  -4   8   71.44    5.40
   3  -4   7   30.57    2.75
   3  -4   7   31.38    3.48
   3  -4   7   36.75    3.43
   3  -4   7   29.93    3.08
   3  -4   6  173.46    6.41
   3  -4   6  199.86    8.23
   3  -4   6  231.63    7.99
   3   4  -6  197.54    7.79
   3  -4   6  196.56    6.41
  -3   4   6  217.25   10.84
   3  -4   6  203.17    7.58
   3  -4   5  253.32    7.70
  -3   4   5  281.87   12.30
   3   4  -5  256.95    8.78
   3  -4   5  284.28    9.42
   3  -4   5  235.12    9.27
   3  -4   5  288.01    8.70
   3  -4   5  264.25    7.30
   3  -4   5  275.58    8.49
   3  -4   4  236.84    7.30
   3   4  -4  242.08    8.41
  -3   4   4  266.94   11.62
   3  -4   4  227.18    8.96
   3  -4   4  274.67    8.22
   3  -4   4  241.52    6.83
   3   4  -4  224.40   10.88
   3  -4   4  253.72    7.73
   3   4  -3  265.30    9.87
   3   4  -3  258.90    8.59
   3   4  -3  235.83    7.46
   3  -4   3  261.07    9.13
   3  -4   3  238.24    8.76
   3  -4   3  273.51    8.05
   3  -4   3  244.11    6.84
   3   4  -3  218.90   10.49
   3  -4   3  255.77    7.48
   3  -4   3  264.15    9.91
   3   4  -2 1214.58   19.33
   3   4  -2 1164.38   17.76
   3  -4   2 1139.60   20.04
   3  -4   2 1118.00   18.75
   3  -4   2 1335.26   18.42
   3  -4   2 1219.75   16.28
   3   4  -2 1104.77   23.33
  -3  -4  -2 1115.88   17.08
   3  -4   2 1232.87   16.79
   3  -4   2 1132.25   21.65
   3  -4   1  496.85   13.18
   3  -4   1  540.46   12.28
   3  -4   1  517.96   10.27
   3   4  -1  489.16   14.88
   3   4  -1  521.07   11.57
  -3  -4  -1  461.30   10.78
   3  -4   1  481.31   14.16
   3   4   0  133.79    6.21
   3  -4   0  128.81    6.34
   3  -4   0  117.30    6.60
   3  -4   0  135.94    5.23
   3   4   0  132.74    7.60
   3   4   0  138.28    5.88
   3  -4   0  139.13    5.71
  -3  -4   0  125.12    5.64
   3  -4   0  128.75    7.46
  -3  -4   1  511.30   11.90
   3   4   1  541.69   12.81
  -3   4  -1  482.77   13.45
   3   4   1  603.77   12.36
   3  -4  -1  566.50   13.33
   3  -4  -1  519.39   14.42
   3  -4  -1  685.60   14.39
   3  -4  -1  570.67   11.19
   3   4   1  608.91   16.10
   3  -4  -1  538.46   16.05
  -3  -4   2 1111.06   18.66
   3   4   2 1276.81   20.72
   3   4   2 1283.58   18.52
   3  -4  -2 1242.18   19.95
   3  -4  -2 1171.30   22.81
   3  -4  -2 1441.53   21.12
   3   4   2 1364.53   24.44
  -3   4  -2 1133.13   20.58
   3  -4  -2 1193.79   25.01
  -3  -4   3  247.85    8.72
   3   4   3  282.90    9.58
   3   4   3  296.93    8.33
   3  -4  -3  262.41    8.51
   3  -4  -3  273.53   10.85
   3  -4  -3  296.71    8.90
   3   4   3  248.29    7.41
   3   4   3  262.52    7.38
   3   4   3  243.56    8.64
   3  -4  -3  297.83   12.35
  -3  -4   4  243.78    8.93
   3  -4  -4  245.23   10.36
   3  -4  -4  253.35    8.18
   3  -4  -4  256.35    7.92
   3   4   4  252.33    7.79
   3   4   4  242.83    8.58
   3   4   4  262.64    7.45
   3   4   4  233.89    8.16
  -3  -4   5  244.23    9.27
   3  -4  -5  251.25   10.03
   3  -4  -5  271.26   11.07
   3  -4  -5  279.18    8.50
   3  -4  -5  272.71    7.90
   3   4   5  283.56    8.52
   3   4   5  272.77    9.02
   3   4   5  291.29    8.03
   3   4   5  274.11    8.92
  -3  -4   6  189.08    8.50
   3  -4  -6  183.29    9.15
   3  -4  -6  212.40    9.82
  -3  -4   6  205.52   10.01
   3   4   6  225.69    7.79
   3   4   6  220.63    8.11
   3   4   6  224.45    7.18
   3   4   6  221.66    8.05
   3  -4  -7   31.70    4.05
   3  -4  -7   28.00    3.78
  -3  -4   7   26.41    4.00
   3   4   7   24.64    2.67
   3   4   7   26.24    2.84
   3   4   7   34.57    2.91
   3   4   7   32.08    3.09
   3  -4  -8   49.70    5.14
   3  -4  -8   64.71    5.40
  -3  -4   8   60.24    5.88
  -3  -4   8   59.25    5.34
   3   4   8   63.17    4.15
   3   4   8   67.89    4.88
   3   4   8   64.85    4.25
  -3  -4   9  123.74    8.26
  -3  -4   9  116.68    7.73
   3   4   9  126.28    5.77
   3   4   9  124.16    6.37
   3   4   9  127.71    5.73
  -3  -4  10  225.76   10.77
  -3  -4  10  207.62   10.39
   3   4  10  198.40    7.03
   3   4  10  203.69    7.87
  -3  -4  11  166.00    8.74
  -3  -4  11  162.07    9.05
   3   4  11  142.59    5.72
   3   4  11  143.41    6.28
   3   4  12  141.80    5.33
   3   4  12  144.63    5.90
  -3  -4  13    9.43    2.37
   3   4  13    7.26    1.44
  -3  -4  14   80.44    4.97
   3   4  14   59.34    3.06
  -3  -4  15    8.29    1.57
   3   4  15    7.18    1.01
   3   5 -14    6.10    1.18
   3  -5  14    6.08    1.37
  -3   5  14    6.04    1.16
   3  -5  14    4.33    0.88
   3  -5  13   51.46    3.86
   3   5 -13   56.63    3.59
  -3   5  13   56.30    3.39
   3  -5  12   36.64    3.59
   3   5 -12   42.60    3.57
  -3   5  12   37.13    3.25
   3  -5  12   37.99    3.06
   3  -5  11  177.34    8.28
   3   5 -11  202.45    8.11
  -3   5  11  179.79    7.62
   3  -5  11  182.27    7.10
   3  -5  10  110.67    6.80
  -3   5  10   97.88    6.38
   3  -5   9  131.47    7.45
   3  -5   9  149.47    6.94
   3  -5   8  301.82   11.19
   3  -5   8  333.97   10.49
   3  -5   7  281.39   10.57
   3  -5   7  310.95    9.83
   3  -5   6  182.74    9.01
   3  -5   6  182.22    8.22
   3  -5   6  189.84    7.40
   3  -5   6  180.87    7.29
   3  -5   5  365.57    9.75
   3  -5   5  441.23   13.82
  -3   5   5  429.88   15.29
   3   5  -5  415.45   11.81
   3  -5   5  447.41   12.59
   3  -5   5  445.81   11.27
   3   5  -5  380.80   15.08
   3  -5   4  534.03   15.08
   3   5  -4  488.24   12.89
  -3   5   4  504.98   16.52
   3  -5   4  516.52   11.98
   3   5  -3  111.57    6.03
   3   5  -3  113.24    5.46
   3  -5   3  107.39    6.21
   3  -5   3  120.56    5.60
   3  -5   3  107.81    4.82
  -3  -5  -3   97.25    4.94
   3   5  -3   98.57    7.35
  -3   5   3  107.48    7.57
   3  -5   3  103.62    6.58
   3   5  -2   57.50    3.97
   3   5  -2   58.06    4.35
  -3   5   2   48.08    4.74
   3  -5   2   56.70    4.60
   3  -5   2   55.09    3.80
   3  -5   2   55.13    3.49
   3   5  -2   47.67    5.03
   3  -5   2   52.10    4.80
   3   5  -1   51.93    4.07
  -3   5   1   49.39    4.71
   3   5  -1   61.52    4.16
   3  -5   1   49.31    4.41
   3  -5   1   53.10    3.50
   3   5  -1   49.20    5.01
  -3  -5  -1   54.94    3.92
   3  -5   1   49.20    4.83
   3   5   0  283.68    9.56
  -3   5   0  268.86   10.83
   3  -5   0  305.56   10.03
   3   5   0  342.03    9.75
   3  -5   0  289.17   10.96
   3  -5   0  318.83    8.81
   3   5   0  303.06   11.86
  -3  -5   0  293.93    9.18
   3  -5   0  290.07   12.00
   3   5   1   53.10    4.13
  -3   5  -1   56.76    4.85
   3   5   1   66.60    4.26
   3  -5  -1   68.18    4.70
   3  -5  -1   52.02    4.84
   3  -5  -1   63.98    3.98
   3   5   1   71.17    5.75
  -3  -5   1   59.00    4.22
   3  -5  -1   60.52    5.70
   3   5   2   52.10    4.19
  -3   5  -2   45.87    4.35
   3   5   2   60.10    3.95
   3  -5  -2   57.60    4.20
   3  -5  -2   43.98    4.55
   3   5   2   55.46    4.89
  -3  -5   2   50.96    3.97
   3  -5  -2   66.59    5.99
   3   5   3  103.91    6.03
   3   5   3  111.66    5.28
   3  -5  -3  101.84    5.39
   3  -5  -3   98.40    6.81
   3  -5  -3  101.41    5.31
   3   5   3  103.87    4.79
   3   5   3   95.63    5.73
  -3  -5   3   92.48    5.51
   3  -5  -3  106.49    7.59
  -3  -5   4  452.36   13.08
   3  -5  -4  495.62   11.73
   3  -5  -4  466.64   11.06
   3   5   4  484.18   11.40
   3   5   4  482.21   12.85
   3   5   4  509.10   10.87
  -3  -5   4  420.16   12.23
   3   5   4  453.83   11.88
  -3  -5   5  473.55   14.20
   3  -5  -5  502.52   15.23
   3  -5  -5  496.92   11.53
   3  -5  -5  454.93   10.41
   3   5   5  487.22   11.73
   3   5   5  505.85   12.96
   3   5   5  498.24   10.85
   3   5   5  490.16   12.25
  -3  -5   6  148.82    8.42
   3  -5  -6  164.06    8.60
   3   5   6  157.77    6.66
   3   5   6  157.79    7.09
   3   5   6  159.62    6.11
   3   5   6  163.51    6.92
  -3  -5   7  277.84   12.13
   3  -5  -7  311.54   11.72
   3   5   7  280.26    8.88
   3   5   7  289.65    9.49
   3   5   7  284.87    8.25
   3   5   7  285.31    9.02
   3  -5  -8  275.85   11.63
   3  -5  -8  365.22   12.34
  -3  -5   8  318.26   13.18
   3   5   8  325.75    9.47
   3   5   8  323.28    8.72
   3   5   8  307.71    9.09
   3  -5  -9  133.76    8.04
  -3  -5   9  134.75    8.55
  -3  -5   9  148.73    8.45
   3   5   9  137.94    5.95
   3   5   9  134.94    6.26
  -3  -5  10  148.12    8.61
  -3  -5  10  141.70    8.32
   3   5  10  122.31    5.41
   3   5  10  118.53    5.56
  -3  -5  11  222.63    9.70
  -3  -5  11  210.41    9.85
   3   5  11  194.08    6.43
   3   5  11  179.10    6.34
  -3  -5  12   45.06    4.43
   3   5  12   38.57    2.63
   3   5  12   38.67    2.77
   3   5  13   55.26    2.78
   3   5  13   63.13    3.18
  -3  -5  14    6.35    1.57
   3   5  14    6.69    0.94
   3   6 -13  138.52    4.85
  -3   6  13  125.91    4.07
  -3   6  12   60.61    3.43
   3  -6  12   56.19    3.38
   3  -6  11    2.51    1.15
  -3   6  11    4.13    1.64
   3  -6  10   70.86    5.37
  -3   6  10   57.88    4.56
   3  -6  10   68.36    4.36
   3  -6   9   91.74    6.48
   3  -6   9   96.51    6.34
   3  -6   9  102.65    5.56
   3  -6   8   69.52    5.81
   3  -6   8   70.84    4.70
   3  -6   7  175.79    9.22
   3  -6   7  174.66    7.33
   3  -6   6  267.78   11.40
   3  -6   6  278.57    9.06
   3  -6   6  243.63    8.60
   3   6  -6  279.22   13.45
   3  -6   5  212.17    7.90
   3   6  -5  207.22   11.69
   3  -6   4  159.62    6.83
   3  -6   4  170.01    8.67
   3   6  -3  460.62   11.82
   3  -6   3  463.53   11.68
   3   6  -2   14.02    2.47
  -3   6   2   10.85    2.52
   3   6  -2   12.21    2.17
   3  -6   2   11.15    2.34
   3  -6   2   20.87    2.52
  -3  -6  -2   20.44    2.48
   3   6  -2   14.03    3.16
   3  -6   2   11.37    2.52
   3  -6   1  143.45    8.51
  -3   6   1  135.11    8.06
   3   6  -1  166.57    7.18
   3  -6   1  146.68    7.11
   3  -6   1  137.80    7.81
   3   6  -1  148.70    8.69
   3  -6   0 1368.89   27.82
   3   6   0 1687.65   23.62
   3   6   0 1419.76   23.17
  -3   6   0 1303.56   26.07
   3  -6   0 1469.35   23.37
   3  -6   0 1324.82   25.73
   3  -6   0 1566.14   22.20
   3   6   0 1509.61   27.85
   3  -6  -1  127.99    8.35
   3   6   1  137.31    6.87
  -3   6  -1  123.52    7.60
   3   6   1  160.40    6.81
   3  -6  -1  152.17    6.99
   3  -6  -1  127.03    7.83
   3  -6  -1  146.32    6.43
   3   6   1  152.82    8.50
   3   6   2   16.33    2.55
  -3   6  -2   13.00    2.63
   3   6   2   17.11    2.33
   3  -6  -2   13.48    2.21
   3  -6  -2   15.79    2.99
   3  -6  -2   14.16    2.09
  -3  -6   2   20.39    2.73
   3   6   2   13.78    2.39
   3  -6  -2   18.44    3.44
   3   6   3  487.42   11.30
   3  -6  -3  427.67   11.09
   3   6   3  459.07   10.43
   3   6   3  419.10   12.03
   3  -6  -3  465.45   15.98
  -3  -6   4  169.69    7.95
   3  -6  -4  168.74    6.73
   3   6   4  170.03    7.56
   3   6   4  176.54    6.37
  -3  -6   5  212.42    9.44
   3  -6  -5  245.04   10.34
   3   6   5  224.43    8.01
   3   6   5  234.82    8.68
   3   6   5  226.73    7.25
   3   6   5  214.64    7.79
  -3  -6   6  256.64   10.83
   3  -6  -6  283.16   10.95
   3   6   6  251.90    8.44
   3   6   6  261.24    8.97
   3   6   6  250.86    7.65
   3   6   6  257.86    8.32
   3  -6  -7  145.66    7.92
  -3  -6   7  169.73    9.17
   3   6   7  156.40    6.53
   3   6   7  161.71    6.87
   3   6   7  156.29    5.97
   3   6   7  157.54    6.24
   3  -6  -8   66.31    5.41
  -3  -6   8   82.73    6.59
   3  -6  -8   88.32    5.78
   3   6   8   67.89    4.19
   3   6   8   70.05    3.95
   3   6   8   65.32    3.84
   3  -6  -9  105.78    6.60
  -3  -6   9  106.96    7.43
   3   6   9   96.69    4.75
   3   6   9   92.97    4.85
  -3  -6  10   78.59    5.99
  -3  -6  10   77.96    5.80
   3   6  10   62.86    3.65
   3   6  10   61.04    3.70
  -3  -6  11    3.83    1.68
   3   6  11    3.17    1.00
   3   6  11    3.75    1.11
  -3  -6  11    2.75    1.55
  -3  -6  12   64.63    4.73
   3   6  12   61.03    3.01
   3   6  12   59.63    3.02
   3   6  13  139.76    3.91
   3   6  13  147.90    4.14
  -3   7  11   11.22    1.59
   3  -7  11   11.40    1.71
  -3   7  10   37.07    3.12
   3  -7  10   38.99    3.16
   3  -7   9   82.90    4.77
  -3   7   9   59.40    4.44
   3  -7   8  260.82    8.72
   3  -7   7  244.38    8.48
   3   7  -7  299.01   13.73
   3  -7   6    7.33    1.70
   3  -7   6    9.07    1.87
   3   7  -6   11.21    3.80
   3  -7   5  192.38    7.62
   3   7  -5  217.51   11.89
  -3  -7  -4   34.22    2.94
   3  -7   4   30.91    3.09
   3   7  -4   30.43    4.81
   3  -7   4   27.95    3.63
  -3  -7  -3   99.96    5.13
   3   7  -3  118.56    6.22
   3  -7   3  112.51    5.83
   3   7  -3   97.12    7.63
   3  -7   3   95.21    6.79
   3  -7   2  128.77    6.62
   3  -7   2  145.93    6.64
   3   7  -2  136.02    8.54
   3  -7   2  134.45    8.27
   3  -7   1  237.70   11.40
   3  -7   1  239.25    8.84
   3   7  -1  253.04   11.34
   3  -7   0  370.34   14.37
   3  -7   0  362.04   10.67
   3   7   0  384.47   13.64
   3   7   1  300.66    9.39
   3  -7  -1  254.27    8.64
   3   7   1  277.39   11.26
   3   7   1  236.60    8.99
   3  -7  -1  279.14   12.67
   3   7   2  146.06    6.34
   3  -7  -2  133.02    5.96
   3  -7  -2  134.96    6.21
   3   7   2  122.52    6.27
   3  -7  -2  156.73    9.31
   3   7   3  123.26    5.66
   3  -7  -3  106.00    5.45
   3   7   3  106.67    5.78
   3   7   3  115.05    5.10
  -3  -7   4   34.46    3.56
   3   7   4   34.29    2.94
   3  -7  -4   33.66    3.06
   3   7   4   33.12    3.16
   3   7   4   31.58    2.73
  -3  -7   5  200.07    8.82
   3   7   5  200.04    7.39
   3   7   5  194.35    6.54
  -3  -7   6   10.79    2.42
   3  -7  -6   10.39    2.25
   3   7   6   13.15    1.98
   3   7   6    8.14    1.60
   3  -7  -7  246.62    9.72
   3   7   7  232.08    7.42
   3   7   7  226.34    6.87
   3  -7  -8  291.75   10.32
  -3  -7   8  318.10   12.05
   3  -7  -8  342.66   10.26
   3   7   8  251.65    7.43
   3   7   8  263.05    7.12
   3   7   9   81.36    3.92
   3   7   9   83.23    4.17
   3   7  10   43.34    2.68
   3   7  10   44.71    2.81
   3   7  11   12.18    1.33
   3   7  11   12.40    1.39
   3   7  12   31.56    1.79
   3  -7 -12   30.91    1.83
   3  -8  10   20.18    2.16
   3  -8  10   26.96    2.37
  -3   8   9    9.09    1.57
   3  -8   9   11.05    1.75
   3  -8   8  119.59    5.42
  -3   8   8   78.73    4.52
   3  -8   7  176.49    6.79
   3   8  -7  253.77   11.66
   3  -8   6   56.86    3.89
   3   8  -6   74.33    6.93
   3  -8   5  211.32    8.31
   3  -8   5  234.75    8.07
  -3  -8  -4   44.43    3.14
   3  -8   4   39.95    3.61
   3  -8   4   47.33    3.66
   3   8  -4   45.64    5.55
   3  -8   4   36.38    4.01
  -3  -8  -3  129.86    5.60
   3   8  -3  161.23    7.06
   3  -8   3  122.16    6.05
  -3   8   3   98.55    8.91
   3  -8   3  128.44    6.05
   3   8  -3  136.61    8.47
   3  -8   3  107.23    7.06
  -3  -8  -2  231.81    7.87
   3   8  -2  281.15    9.58
   3  -8   2  212.99    7.83
   3  -8   2  252.16    8.65
  -3   8   2  183.39   12.28
   3   8  -2  233.68   10.59
   3  -8   2  222.64   10.60
  -3  -8  -1    1.41    0.94
   3  -8   1    2.47    1.57
   3  -8   1    0.94    1.02
   3   8  -1    3.69    2.32
   3  -8   0    3.82    1.91
   3   8   0    5.81    1.85
   3   8   0    0.20    1.83
   3  -8  -1    7.84    2.50
   3   8   1    2.05    1.45
   3   8   2  253.69    8.05
   3  -8  -2  316.07   12.76
   3   8   3  137.84    5.65
   3  -8  -3  196.73    9.67
  -3  -8   4   46.25    3.81
   3   8   4   51.62    3.33
   3   8   4   40.98    2.87
  -3  -8   5  252.36    9.17
   3  -8  -5  247.58    7.58
   3   8   5  244.77    6.80
  -3  -8   6   68.96    4.96
   3  -8  -6   62.97    3.73
   3   8   6   58.72    3.27
  -3  -8   7  200.49    8.44
   3  -8  -7  221.20    7.65
   3  -8  -7  182.71    6.13
   3   8   7  162.77    5.22
   3  -8  -8  137.08    5.02
   3   8   8  120.49    4.75
  -3  -8   9   14.18    2.34
   3   8   9   11.00    1.27
   3  -8  -9   11.93    1.42
   3   8   9   11.18    1.40
   3   8  10   25.99    1.65
   3  -8 -10   28.62    1.86
   3   8  10   29.89    1.84
   3  -9   8    4.02    1.06
   3  -9   8    3.44    0.91
   3  -9   7   10.05    1.64
   3  -9   7   12.04    1.60
   3  -9   6   15.53    2.02
   3   9  -6   21.30    3.41
  -3  -9  -5   28.05    2.03
   3  -9   5   27.97    2.58
  -3  -9  -4   68.44    3.38
   3  -9   4   61.20    3.68
  -3   9   4   54.16    5.41
   3   9  -4   73.61    5.66
  -3  -9  -3  319.44    7.88
   3  -9   3  335.36    9.03
   3   9  -3  328.06   11.21
  -3  -9  -2  152.40    5.69
   3  -9   2  161.14    6.23
   3   9  -2  149.03    7.37
   3  -9   2  146.56    7.76
  -3  -9  -1   56.28    3.61
   3   9  -1   65.17    4.07
   3   9  -1   57.16    4.56
   3  -9   1   60.75    5.22
  -3  -9   0  239.59    7.62
   3   9   0  245.48    7.63
  -3  -9   1   59.17    3.83
   3   9   1   67.00    3.83
  -3  -9   2  158.09    6.30
   3   9   2  159.23    5.63
  -3  -9   3  349.59    9.47
   3   9   3  327.69    7.71
  -3  -9   4   75.45    4.35
   3  -9  -4   84.30    4.84
  -3  -9   5   36.73    2.97
   3  -9  -5   40.79    3.22
   3   9   5   30.14    2.07
  -3  -9   6   16.47    2.09
   3   9   6   13.95    1.40
  -3  -9   7   16.71    2.07
   3  -9  -7   17.94    1.86
   3   9   7   14.44    1.53
  -3  -9   8    6.81    1.42
   3   9   8    4.68    0.84
  -3 -10  -4   31.78    1.83
   3  10  -4   38.53    3.09
  -3 -10  -3   97.38    3.46
   3  10  -3  101.33    4.80
  -3 -10  -2   95.57    3.58
   3  10  -2  100.78    3.90
   3  10  -2   96.51    4.49
  -3 -10  -1    5.82    1.03
   3  10  -1    3.56    0.98
  -3  10   1    3.30    2.17
  -3 -10   0   57.88    2.96
   3  10   0   59.16    3.00
  -3 -10   1    4.62    0.99
   3 -10  -1    5.80    1.30
  -3  10  -1    3.52    2.41
   3  10   1    5.03    1.01
  -3 -10   2   92.99    3.81
   3  10   2   90.36    3.35
  -3 -10   3   94.62    3.78
   3  10   3   85.61    3.02
   3 -10  -4   43.82    2.70
  -3  10  -4   19.16    3.74
   4   0   0  361.80   12.24
   4   0   0  371.09    9.12
   4   0   0  397.31    9.32
   4   0   0  417.91   10.57
   4   0   1  548.72   14.66
   4   0  -1  543.77   15.53
   4   0   1  560.07   11.42
   4   0  -1  559.23   11.30
   4   0   1  525.23   13.00
   4   0   1  546.49   11.92
   4   0  -1  601.09   11.69
   4   0   1  599.12   11.50
   4   0  -1  572.21   12.23
   4   0   1  653.75   13.55
   4   0  -2    8.73    2.05
   4   0   2   15.67    2.22
   4   0  -2    7.90    1.61
   4   0   2    6.77    1.83
   4   0  -2    7.45    2.15
   4   0  -2    7.32    1.40
   4   0   2    7.01    1.45
   4   0   2    7.48    1.34
   4   0  -2    7.71    1.79
   4   0  -2    8.35    1.48
   4   0   2    9.72    1.76
   4   0  -3  292.45   10.76
   4   0   3  266.28    8.78
   4   0   3  264.26    9.52
   4   0  -3  256.88   10.88
   4   0  -3  300.17    9.17
   4   0  -3  265.74    7.72
   4   0   3  323.02    9.47
   4   0   3  274.05    8.31
   4   0   3  291.79    7.94
   4   0   3  273.54    7.97
   4   0  -3  265.20    9.92
   4   0  -3  263.69    7.76
   4   0   3  335.33    9.78
   4   0  -4    4.63    1.55
   4   0   4   10.36    1.83
   4   0  -4    7.58    1.65
   4   0   4    6.40    1.65
   4   0   4    5.05    1.30
   4   0   4    5.16    1.22
   4   0   4    6.44    1.46
   4   0  -5  431.95   10.87
   4   0   5  489.54   11.63
   4   0   5  451.83   11.08
   4   0   5  473.84   10.46
   4   0   5  472.51   10.59
   4   0   5  466.00   11.26
   4   0  -6    1.52    0.94
   4   0   6    0.68    1.08
   4   0   6    1.10    0.91
   4   0   6    0.90    0.78
   4   0   6    1.35    0.89
   4   0   6    0.91    0.98
   4   0   7  791.41   14.64
   4   0   7  804.80   15.58
   4   0   7  783.68   14.36
   4   0   7  791.42   15.33
   4   0  -8   19.15    2.23
   4   0   8   22.92    2.50
   4   0   8   22.46    2.63
   4   0   8   22.74    2.44
   4   0   8   18.23    2.38
   4   0  -9  145.24    6.83
   4   0   9  146.92    5.81
   4   0   9  152.02    6.63
   4   0   9  152.93    6.54
   4   0 -10   12.78    2.09
   4   0  10   14.88    2.07
   4   0  10   13.30    1.84
   4   0  10   14.16    2.08
   4   0  10   11.24    1.89
   4   0 -11    1.18    1.38
   4   0 -11    1.32    1.02
   4   0  11    1.68    1.12
  -4   0  11    4.15    2.06
   4   0  11    4.76    1.28
   4   0  11    1.34    1.14
   4   0 -12   40.50    4.36
  -4   0  12   51.84    4.45
   4   0 -12   37.81    2.97
   4   0  12   43.56    3.04
   4   0  12   41.44    2.97
   4   0  12   57.61    4.23
   4   0 -13  345.29    7.95
   4   0  13  394.12    8.29
  -4   0  14    0.79    1.02
   4   0 -14    1.45    0.61
   4   0  14    0.63    0.50
   4   1 -14   13.71    1.39
   4  -1  14   16.94    1.49
   4   1 -13    3.16    0.96
   4  -1  13    6.04    1.27
  -4   1  13    4.80    1.64
   4  -1  13    5.37    1.06
   4   1 -12   46.54    3.24
   4  -1  12   53.96    3.39
   4  -1  12   49.60    3.19
   4   1 -11   12.18    2.66
   4   1 -11   11.61    1.92
   4  -1  11   15.85    2.08
   4  -1  11   14.49    1.97
   4   1 -10    4.08    1.87
   4   1 -10    4.37    1.48
   4  -1  10    5.72    1.57
   4  -1  10    5.74    1.42
   4  -1  10    3.85    1.24
   4  -1  10    6.54    1.54
   4  -1   9   99.38    4.97
   4  -1   9  112.00    5.64
   4  -1   9  108.86    5.60
   4   1  -8   58.03    5.58
   4   1  -8   61.61    3.90
   4  -1   8   72.95    4.38
   4  -1   8   73.90    4.60
   4  -1   8   68.47    4.10
   4  -1   8   75.85    4.71
   4  -1   7  235.49    7.97
   4  -1   7  241.41    8.26
   4  -1   7  248.64    8.17
   4  -1   7  245.30    7.71
   4  -1   7  250.37    8.57
   4   1  -6  106.62    6.51
   4   1  -6  133.17    7.98
   4   1  -6  131.59    5.92
   4  -1   6  148.32    6.36
   4  -1   6  148.97    6.31
   4  -1   6  179.64    8.61
   4  -1   6  150.97    6.18
   4  -1   6  141.56    5.75
   4  -1   6  146.72    6.47
   4   1  -5  818.30   19.55
   4   1  -5  820.61   15.50
   4  -1   5  896.43   16.15
   4  -1   5  860.78   15.38
   4  -1   5 1012.91   20.58
   4  -1   5  896.64   15.22
   4  -1   5  863.73   14.59
   4  -1   5  872.69   15.89
   4   1  -5  684.44   16.51
   4   1  -4  147.85    7.98
   4  -1   4  136.05    6.52
   4  -1   4  159.26    6.26
   4  -1   4  153.50    6.54
   4  -1   4  142.85    5.95
   4  -1   4  143.01    5.66
   4  -1   4  152.31    5.78
   4  -1   4  144.50    6.05
   4   1  -4  124.06    6.57
   4   1  -3  158.99    8.08
   4  -1   3  149.09    6.97
   4  -1   3  143.27    6.97
   4  -1   3  160.17    6.13
   4  -1   3  171.23    6.94
   4  -1   3  141.43    5.84
   4  -1   3  153.03    5.74
   4  -1   3  150.20    5.73
   4  -1   3  149.65    5.86
   4   1  -3  154.63    7.25
   4   1  -3  134.20    5.50
   4   1  -2   85.47    5.87
   4  -1   2   75.90    5.05
   4  -1   2   73.32    5.15
   4  -1   2   80.05    4.26
   4   1  -2   72.60    4.02
   4  -1   2   74.57    4.22
   4  -1   2   77.64    4.00
   4  -1   2   79.10    4.12
   4  -1   2   70.29    3.81
   4   1  -2   70.92    4.87
   4   1  -2   64.46    3.93
   4   1  -1  116.42    6.69
   4  -1   1   92.31    5.77
   4  -1   1   94.53    5.97
   4   1  -1   94.15    4.59
   4  -1   1   96.91    4.64
   4  -1   1   99.74    4.91
   4  -1   1  100.50    4.67
   4   1  -1   97.90    4.98
   4  -1   0 1480.51   24.57
   4  -1   0 1445.88   19.23
   4  -1   0 1505.30   19.66
   4   1   0 1487.42   21.11
   4   1   1   94.05    5.16
   4  -1  -1   94.22    6.34
   4  -1  -1   96.16    4.56
   4   1   1   93.68    4.92
   4   1   1  101.15    5.16
   4  -1  -2   73.96    5.25
   4  -1  -2   74.16    5.76
   4  -1  -2   91.70    5.14
   4  -1  -2   74.97    4.04
   4   1   2   94.36    5.09
   4   1   2   80.97    4.56
   4   1   2   84.38    4.09
   4  -1  -2   87.48    5.91
   4   1   2   83.08    4.66
   4  -1  -3  145.10    7.72
   4  -1  -3  141.88    8.03
   4  -1  -3  175.00    7.02
   4  -1  -3  142.19    5.59
   4   1   3  179.89    7.05
   4   1   3  163.90    6.56
   4   1   3  154.38    5.59
   4  -1  -3  156.17    5.96
   4  -1  -3  143.65    7.57
   4   1   3  168.19    6.65
   4  -1  -4  120.73    7.33
   4  -1  -4  141.79    6.20
   4   1   4  144.30    6.31
   4   1   4  128.82    5.89
   4   1   4  128.89    5.24
   4  -1  -4  115.45    6.86
   4  -1  -5  855.70   15.62
   4   1   5  888.21   16.17
   4   1   5  851.48   14.34
   4  -1  -6  132.02    5.83
   4   1   6  141.69    6.08
   4   1   6  142.84    6.39
   4   1   6  138.12    5.64
   4   1   7  237.64    7.75
   4   1   7  254.42    8.65
   4   1   7  243.21    7.65
   4  -1  -8   91.93    5.33
   4  -1  -8   79.88    4.40
   4   1   8   96.99    5.32
   4   1   8   92.20    5.04
  -4  -1   9  114.17    7.20
   4  -1  -9  108.03    5.75
   4   1   9  127.59    5.99
   4   1   9  110.68    5.54
   4  -1 -10    3.82    1.33
   4   1  10    3.59    1.35
   4   1  10    4.53    1.32
   4   1  10    5.60    1.62
  -4  -1  10    3.87    2.05
   4   1  10    6.05    1.52
  -4  -1  11   17.31    3.03
   4  -1 -11   11.36    1.82
   4   1  11   13.23    1.85
   4   1  11   15.16    2.39
  -4  -1  12   64.24    4.85
   4  -1 -12   44.23    3.03
   4   1  12   49.01    3.09
   4   1  12   64.40    4.38
  -4  -1  13    7.65    2.01
   4  -1 -13    6.89    1.89
   4  -1 -13    5.57    1.08
   4   1  13    6.28    1.09
  -4  -1  14   22.77    2.37
   4   1  14   17.49    1.48
   4   2 -14    1.96    0.63
   4  -2  14    2.34    0.73
  -4   2  14    2.89    1.00
  -4   2  14    2.29    0.89
  -4   2  13   11.28    1.83
   4   2 -13    8.66    1.32
  -4   2  13   12.70    1.91
   4  -2  13   11.06    1.52
   4  -2  13   10.17    1.30
  -4   2  12  119.29    5.92
   4   2 -12   87.78    4.36
  -4   2  12  119.47    5.64
   4  -2  12  107.98    4.65
   4  -2  12   99.66    4.33
   4  -2  11  200.58    6.85
   4  -2  11  189.97    6.54
   4  -2  10   85.92    4.67
   4  -2  10   83.39    4.44
   4  -2  10   80.42    4.51
   4   2  -9   18.28    3.34
   4  -2   9   23.90    2.64
   4  -2   9   25.77    2.69
   4  -2   9   22.77    2.64
   4   2  -8  302.21   12.79
   4   2  -8  323.34    9.30
   4  -2   8  363.83   10.05
   4  -2   8  372.60   10.24
   4  -2   8  362.31    9.50
   4  -2   8  373.18   10.81
   4   2  -7   17.73    3.26
   4   2  -7   20.67    2.44
   4  -2   7   18.07    2.39
   4  -2   7   19.85    2.99
   4  -2   7   20.13    2.40
   4  -2   7   20.01    2.38
   4  -2   7   17.42    2.13
   4  -2   7   19.51    2.52
   4   2  -6   81.51    6.37
   4  -2   6   85.88    4.96
   4  -2   6   91.45    4.90
   4  -2   6   95.07    4.92
   4  -2   6   91.98    4.70
   4  -2   6   98.25    5.41
   4   2  -5  189.32    9.46
   4  -2   5  214.43    7.79
   4  -2   5  231.00    9.75
   4  -2   5  206.28    7.21
   4  -2   5  211.53    7.22
   4  -2   5  206.28    6.91
   4  -2   5  234.33    8.16
   4   2  -4   77.96    5.92
   4  -2   4   85.91    5.63
   4  -2   4   85.15    4.96
   4  -2   4   75.80    4.30
   4  -2   4   79.03    5.66
   4  -2   4   83.97    4.46
   4  -2   4   75.94    4.14
   4  -2   4   85.30    4.74
   4   2  -3  405.10   13.18
   4  -2   3  414.40   12.69
   4  -2   3  381.38   11.77
   4  -2   3  453.09   11.54
   4  -2   3  392.48    9.77
   4  -2   3  397.78   12.60
   4  -2   3  410.34    9.87
   4  -2   3  391.21    9.49
   4  -2   3  392.89    9.82
   4   2  -3  358.36    9.76
   4   2  -2  254.50   10.21
   4  -2   2  242.95   10.10
   4  -2   2  225.66    9.18
   4  -2   2  254.45    7.67
   4  -2   2  233.37    7.44
   4  -2   2  226.95    9.30
   4  -2   2  250.23    7.64
   4  -2   2  233.29    7.28
   4  -2   2  224.63    7.02
   4   2  -2  234.05    8.07
   4   2  -1  177.09    8.39
   4  -2   1  162.04    8.27
   4   2  -1  165.66    6.93
   4  -2   1  138.40    7.40
   4  -2   1  163.39    6.07
   4  -2   1  171.01    6.24
   4  -2   1  162.40    6.09
   4  -2   1  190.41    7.57
   4   2  -1  158.34    6.79
   4  -2   0   29.04    3.63
   4  -2   0   22.71    3.29
   4   2   0   31.79    3.11
   4  -2   0   27.68    2.50
   4  -2   0   29.83    2.62
   4  -2   0   28.88    2.61
   4  -2   0   32.83    3.10
   4   2   0   27.80    2.96
   4   2   1  172.65    7.76
   4   2   1  179.46    7.22
   4  -2  -1  182.37    7.27
   4  -2  -1  154.44    8.31
   4  -2  -1  150.16    5.76
   4  -2  -1  164.78    6.03
   4  -2  -1  174.62    6.80
   4   2   1  171.89    7.07
   4  -2  -2  227.18    9.46
  -4  -2   2  195.93    7.91
   4  -2  -2  269.05    9.61
   4  -2  -2  267.21    8.90
   4  -2  -2  238.67   10.59
   4  -2  -2  299.94    9.56
   4  -2  -2  259.84    8.04
   4   2   2  259.07    8.60
   4  -2  -3  375.54   12.87
  -4  -2   3  325.06   10.50
   4  -2  -3  399.73   13.93
   4  -2  -3  476.12   11.99
   4  -2  -3  400.27   13.20
   4  -2  -3  408.66    9.78
   4   2   3  468.98   11.49
   4   2   3  375.82   11.15
   4  -2  -4   71.45    5.82
   4  -2  -4   86.73    5.00
   4  -2  -4   74.31    5.57
   4   2   4   73.40    4.87
   4  -2  -5  176.16    9.37
   4  -2  -5  204.86    7.63
   4  -2  -5  176.78    8.62
   4  -2  -6   89.24    6.75
   4  -2  -6   94.19    4.97
   4   2   6  115.17    5.79
   4   2   6  114.53    5.99
   4  -2  -7   13.47    2.90
   4  -2  -7   23.00    2.61
   4  -2  -7   11.28    1.77
   4   2   7   19.23    2.41
   4   2   7   17.64    2.43
  -4  -2   8  357.61   12.54
   4  -2  -8  359.30   10.27
   4   2   8  387.77   10.56
   4   2   8  380.94   10.38
  -4  -2   9   28.63    3.79
   4  -2  -9   30.00    2.97
   4   2   9   28.89    2.81
   4   2   9   29.72    3.17
  -4  -2  10   81.11    5.88
   4  -2 -10   71.64    4.26
   4   2  10   75.81    4.26
   4   2  10   92.32    5.40
   4   2  10   81.79    4.58
  -4  -2  11  247.93   10.05
  -4  -2  11  220.78    9.24
   4  -2 -11  173.97    6.21
   4   2  11  185.11    6.24
   4   2  11  231.12    8.30
   4   2  11  209.76    6.93
  -4  -2  12  136.97    6.70
  -4  -2  12  131.09    6.76
   4   2  12  130.48    5.81
  -4  -2  13   13.93    2.20
   4   2  13   11.83    1.31
   4   2  13   11.37    1.75
   4  -2 -14    3.42    1.13
  -4  -2  14    3.09    1.18
   4   2  14    3.59    0.98
  -4   3  13    7.28    1.40
   4   3 -13    7.16    1.17
  -4   3  13    8.06    1.47
   4  -3  13    6.30    1.12
  -4   3  12   40.75    3.24
   4  -3  12   35.76    2.61
   4  -3  11    7.48    1.60
  -4   3  11    9.89    2.17
   4  -3  10  362.77    9.52
   4  -3  10  375.65    9.46
  -4   3   9    8.64    2.65
   4  -3   9    6.76    1.62
   4  -3   9    6.37    1.58
   4   3  -8   15.57    2.15
   4  -3   8   18.45    2.44
   4  -3   8   16.25    2.13
   4  -3   8   17.42    2.45
   4   3  -7  220.56   10.80
   4  -3   7  304.99   10.79
   4  -3   7  259.96    8.75
   4  -3   7  259.25    8.17
   4  -3   7  282.78    9.60
   4   3  -6  161.26    9.09
   4  -3   6  205.09    9.02
   4  -3   6  190.88    7.43
   4  -3   6  177.32    6.70
   4  -3   6  184.41    6.83
   4  -3   6  193.02    7.80
   4   3  -5   17.72    3.10
   4  -3   5   24.69    3.31
   4  -3   5   25.15    2.54
   4  -3   5   25.94    2.59
   4  -3   5   26.67    2.87
   4   3  -4   63.23    5.43
   4  -3   4   69.41    5.34
   4  -3   4   66.13    4.02
   4  -3   4   68.04    4.07
   4  -3   4   68.31    4.35
   4   3  -3  144.87    8.02
   4  -3   3  153.62    8.20
   4   3  -3  147.25    7.08
   4   3  -3  126.84    5.95
   4  -3   3  132.97    7.10
   4  -3   3  148.79    7.65
   4   3  -3  133.26    8.19
   4  -3   3  148.26    5.98
   4  -3   3  145.97    5.97
   4  -3   3  141.99    6.01
   4  -3   3  174.95    7.70
   4   3  -2  960.75   20.89
   4  -3   2 1026.70   21.97
   4   3  -2  925.89   17.17
   4  -3   2  839.59   18.73
   4  -3   2  925.38   19.09
   4   3  -2  865.11   20.97
   4  -3   2  960.99   15.93
   4  -3   2  952.89   16.04
   4  -3   2  906.69   15.28
   4   3  -2  986.11   18.68
   4  -3   1  215.41   10.15
   4  -3   1  236.53    9.88
   4  -3   1  183.93    8.74
   4  -3   1  233.59    8.93
   4   3  -1  217.80    8.20
   4   3  -1  196.91    9.64
   4  -3   1  213.41    7.24
   4  -3   1  218.15    7.39
   4  -3   1  189.53    6.45
   4  -3   1  248.01    8.83
   4   3  -1  230.02    8.93
   4   3   0  737.04   17.42
   4  -3   0  783.57   19.22
   4   3   0  788.48   16.00
   4  -3   0  839.83   18.57
   4  -3   0  860.40   16.72
   4  -3   0  674.09   17.70
   4  -3   0  790.52   14.36
   4  -3   0  807.78   14.83
   4  -3   0  836.48   16.06
   4   3   0  831.11   17.42
  -4  -3   1  166.94    7.34
   4   3   1  209.61    9.04
   4   3   1  223.35    8.28
   4  -3  -1  230.05    9.34
   4  -3  -1  238.22    8.79
   4  -3  -1  207.66    9.91
   4  -3  -1  190.00    9.53
   4  -3  -1  202.69    7.05
   4  -3  -1  221.56    7.60
   4  -3  -1  222.08    7.78
   4   3   1  233.54    8.89
   4   3   2 1002.04   19.93
  -4  -3   2  778.99   17.00
   4  -3  -2  873.54   19.67
   4   3   2 1025.29   17.98
   4  -3  -2 1026.08   19.70
   4  -3  -2 1086.10   19.37
   4  -3  -2  887.69   21.58
   4  -3  -2  912.42   15.57
   4   3   2  900.57   18.74
   4  -3  -2  930.49   16.04
   4   3   2 1127.78   19.34
   4   3   3  159.07    7.73
  -4  -3   3  125.98    6.75
   4  -3  -3  123.87    7.63
   4   3   3  158.75    6.70
   4  -3  -3  145.66    7.14
   4  -3  -3  154.94    7.04
   4  -3  -3  136.73    8.49
   4  -3  -3  132.04    5.64
   4   3   3  131.04    6.78
   4  -3  -3  132.14    5.60
   4   3   3  157.81    6.82
   4   3   3  121.07    6.31
   4   3   4   73.74    5.34
  -4  -3   4   53.86    4.62
   4  -3  -4   63.38    5.68
   4  -3  -4   67.22    4.55
   4  -3  -4   61.42    3.84
   4   3   4   66.30    4.82
   4   3   4   61.85    4.46
   4  -3  -5   22.58    3.62
   4  -3  -5   24.53    2.69
   4  -3  -5   27.18    2.60
   4   3   5   21.01    2.67
   4  -3  -6  159.22    9.30
   4  -3  -6  153.98    6.33
   4   3   6  171.65    7.01
   4   3   6  184.65    7.71
   4   3   6  164.35    7.08
   4  -3  -7  244.79   11.33
   4  -3  -7  222.32    7.25
   4   3   7  283.51    8.98
   4   3   7  261.43    8.64
   4  -3  -8   16.05    3.14
   4   3   8   22.47    2.54
   4   3   8   22.01    2.74
   4   3   8   21.80    2.44
  -4  -3   9   12.91    3.00
   4   3   9    9.91    1.98
  -4  -3  10  425.04   13.19
   4   3  10  439.12   11.33
   4   3  11   10.88    1.93
  -4  -3  11    7.84    2.22
   4   3  11    8.37    1.43
  -4  -3  12   54.38    4.07
  -4  -3  12   55.87    4.30
   4   3  12   50.89    3.37
  -4  -3  13    8.26    1.76
   4   3  13    8.60    1.37
  -4   4  13   17.13    1.69
   4  -4  13   16.04    1.41
   4  -4  12    0.37    0.72
  -4   4  12    0.32    1.02
   4  -4  11    7.65    1.46
  -4   4  11   11.43    2.10
   4  -4  11    7.45    1.28
  -4   4  10   14.49    2.62
   4  -4  10   12.87    1.81
  -4   4   9   44.86    4.63
   4  -4   9   47.13    3.52
   4  -4   8  187.91    7.26
   4  -4   8  184.09    6.73
   4  -4   7   78.34    4.78
   4  -4   7   75.59    4.33
   4  -4   6  437.08   10.60
   4  -4   6  483.19   12.56
   4  -4   5   39.26    3.99
   4  -4   5   33.40    2.93
   4  -4   5   32.11    3.19
   4  -4   4  116.99    7.02
   4  -4   4  119.71    6.81
   4   4  -4  119.91    8.09
   4  -4   4  120.82    5.48
   4  -4   4  120.96    5.89
   4   4  -3  147.92    6.55
   4  -4   3  160.18    8.21
   4  -4   3  159.09    7.71
   4   4  -3  143.93    8.87
   4  -4   3  157.11    6.31
   4  -4   3  159.74    6.54
   4   4  -2  646.39   14.38
   4  -4   2  648.95   16.62
   4  -4   2  636.46   15.05
   4   4  -2  627.63   18.14
   4  -4   2  667.34   13.45
   4   4  -1  191.12    8.84
   4  -4   1  230.80    9.68
   4   4  -1  212.12   10.18
   4  -4   1  217.15    7.58
   4   4  -1  213.81    8.19
   4   4  -1  228.11    9.05
   4   4   0    4.42    1.74
   4   4   0    4.53    1.43
   4  -4   0    3.49    1.72
   4  -4   0    3.47    1.38
   4  -4   0    6.64    1.47
   4   4   0    1.89    1.80
   4   4   0    3.93    1.39
   4   4   1  213.22    9.32
   4   4   1  225.43    8.31
   4  -4  -1  229.55    9.27
   4  -4  -1  245.56    9.14
   4  -4  -1  212.39    7.53
   4  -4  -1  232.01    8.21
   4   4   1  230.89    8.98
   4   4   2  690.12   16.97
   4  -4  -2  592.37   16.44
   4   4   2  717.14   14.87
   4  -4  -2  710.80   16.26
   4  -4  -2  750.12   16.20
   4  -4  -2  646.93   13.44
   4   4   2  641.63   16.20
   4   4   3  178.12    8.51
   4  -4  -3  148.90    8.55
   4   4   3  177.75    7.07
   4  -4  -3  167.87    7.62
   4  -4  -3  163.94    7.32
   4  -4  -3  141.62    6.12
   4   4   3  152.25    7.51
   4   4   3  146.53    7.17
   4  -4  -4  110.18    7.56
  -4  -4   4  115.35    6.94
   4   4   4  140.10    6.18
   4  -4  -4  131.78    6.32
   4  -4  -4  117.56    5.54
   4   4   4  124.41    6.62
   4   4   4  115.24    6.22
   4  -4  -5   48.92    5.22
  -4  -4   5   44.32    4.67
   4  -4  -5   50.35    3.73
   4   4   5   51.08    3.87
   4  -4  -5   44.20    3.46
   4   4   5   57.11    4.28
   4  -4  -6  471.36   15.82
  -4  -4   6  465.52   15.49
   4   4   6  454.85   11.53
   4  -4  -6  429.75   10.83
   4   4   6  458.51   12.10
   4   4   6  461.29   12.02
   4  -4  -7   88.58    6.75
  -4  -4   7  101.24    7.34
   4  -4  -7   74.54    4.02
   4   4   7   90.59    5.03
   4  -4  -7   81.33    4.63
   4   4   7   94.09    5.34
   4   4   7   91.43    5.17
   4   4   7   89.48    5.00
   4  -4  -8  200.20    9.59
   4   4   8  187.61    6.98
   4   4   8  200.60    7.62
   4   4   8  191.97    6.91
  -4  -4   9   50.84    5.05
   4   4   9   46.68    3.31
   4   4   9   45.65    3.57
  -4  -4  10   19.07    3.17
   4   4  10   15.46    2.09
  -4  -4  11   11.65    2.36
  -4  -4  11    8.58    2.03
   4   4  11    8.74    1.57
  -4  -4  12    0.89    1.03
   4   4  12    1.36    0.77
  -4  -4  12    0.13    0.98
  -4  -4  13   22.72    2.27
   4   4  13   22.38    1.76
   4  -5  12   68.57    2.91
  -4   5  12   76.91    3.40
   4  -5  11   50.30    2.89
  -4   5  11   59.06    3.60
  -4   5  10   29.43    3.11
   4  -5  10   24.23    2.19
  -4   5   9   61.78    4.90
   4  -5   9   66.92    3.93
  -4   5   8  121.36    7.35
   4  -5   8  154.74    6.28
   4  -5   7  140.63    5.97
   4  -5   6   20.47    3.19
   4  -5   6   20.56    2.39
   4  -5   5  155.10    8.05
   4  -5   5  152.37    6.29
   4  -5   4  172.68    8.49
   4   5  -4  172.54    9.80
   4  -5   4  181.37    6.95
   4   5  -3  125.67    7.20
   4   5  -3  141.17    6.39
   4  -5   3  136.39    7.47
   4   5  -3  143.29    8.89
   4  -5   3  153.37    6.45
   4   5  -2  105.64    6.60
   4  -5   2  122.44    6.99
   4   5  -2  121.10    7.97
   4  -5   2  128.49    5.92
   4   5  -2  132.50    6.38
   4   5  -1  169.74    8.22
   4  -5   1  178.87    8.33
   4   5  -1  196.44    7.88
   4   5  -1  182.13    9.47
   4  -5   1  187.42    7.33
   4   5   0  287.46   10.73
   4   5   0  309.15    9.90
   4  -5   0  301.98   10.65
   4   5   0  300.09   11.82
   4  -5   0  301.26    9.31
   4   5   1  212.95    9.24
   4   5   1  232.70    8.44
   4  -5  -1  223.47    8.94
   4   5   1  230.41   10.17
   4  -5  -1  212.92    7.81
   4   5   1  206.32    9.48
   4   5   2  146.13    7.68
   4  -5  -2  108.28    7.00
   4   5   2  140.79    6.36
   4  -5  -2  129.72    6.70
   4  -5  -2  121.16    5.87
   4   5   2  126.69    7.21
   4  -5  -3  135.91    8.03
   4   5   3  161.63    6.61
   4  -5  -3  149.99    7.00
   4  -5  -3  135.32    6.15
   4   5   3  148.18    7.61
   4   5   3  136.69    6.96
   4  -5  -4  173.47    9.29
   4  -5  -4  178.14    7.06
   4   5   4  206.56    7.31
   4   5   4  197.71    8.40
   4   5   4  181.33    7.80
   4  -5  -5  156.62    8.75
  -4  -5   5  150.90    7.93
   4   5   5  156.86    6.65
   4  -5  -5  151.87    6.47
   4   5   5  163.21    7.33
   4   5   5  167.44    7.30
   4  -5  -6   21.01    3.53
  -4  -5   6   20.66    3.30
   4   5   6   23.57    2.63
   4  -5  -6   22.45    2.53
   4   5   6   21.97    2.65
   4   5   6   24.33    2.85
   4   5   6   24.58    2.78
   4  -5  -7  159.14    8.33
  -4  -5   7  159.27    8.63
   4   5   7  144.63    6.12
   4  -5  -7  137.87    6.05
   4   5   7  144.88    6.32
   4   5   7  144.95    6.15
   4  -5  -8  189.68    8.59
  -4  -5   8  196.31    9.55
   4   5   8  157.88    6.06
   4  -5  -8  162.94    6.38
   4   5   8  173.65    6.66
   4   5   8  164.48    6.11
   4  -5  -9   93.28    5.55
  -4  -5   9   98.60    6.53
   4  -5  -9   77.29    4.16
   4   5   9   82.45    4.32
  -4  -5  10   33.26    3.59
   4  -5 -10   28.92    2.35
   4   5  10   31.67    2.55
  -4  -5  11   71.58    4.50
   4   5  11   61.95    3.23
  -4  -5  12   84.45    4.06
   4   5  12   78.70    3.18
  -4   6  11    6.00    1.15
  -4   6  10   70.21    3.81
   4  -6  10   65.41    3.19
   4  -6   9   47.04    3.57
  -4   6   9   42.05    3.51
   4  -6   9   46.15    3.00
   4  -6   8   18.81    2.64
  -4   6   8   12.80    2.66
   4  -6   8   18.24    2.13
   4  -6   7   51.99    4.48
   4  -6   6   67.74    5.22
   4   6  -6   82.73    6.38
   4  -6   5   13.42    2.67
   4   6  -5   16.03    3.68
   4  -6   4  589.85   15.42
   4   6  -4  636.49   18.32
   4  -6   4  622.08   13.36
   4   6  -3   74.74    5.40
   4   6  -3   85.58    4.99
   4  -6   3   89.38    6.00
   4   6  -3   86.15    6.88
   4  -6   3   99.21    5.30
   4   6  -2  153.54    7.65
   4   6  -2  186.68    7.53
   4  -6   2  175.73    8.15
   4   6  -2  172.41    9.23
   4  -6   2  177.01    7.17
   4   6  -1  209.31    8.89
   4   6  -1  242.25    8.68
   4  -6   1  223.01    8.99
   4   6  -1  223.50   10.17
   4  -6   1  229.78    8.22
   4   6   0   18.85    2.87
   4   6   0   18.01    2.50
   4  -6   0   23.05    3.02
   4   6   0   22.14    3.50
   4  -6   0   26.26    2.82
   4   6   0   19.07    2.99
   4   6   1  235.77    9.47
   4  -6  -1  198.26    8.90
   4   6   1  251.16    8.50
   4  -6  -1  224.08    8.55
   4   6   1  252.34   10.24
   4  -6  -1  223.98    8.07
   4   6   1  227.38    9.57
   4  -6  -2  147.30    7.85
   4  -6  -2  168.90    7.23
   4  -6  -2  172.14    6.99
   4   6   2  169.21    8.10
   4   6   2  158.57    7.28
   4  -6  -3   79.95    5.96
   4   6   3   89.26    4.74
   4  -6  -3   80.77    4.90
   4  -6  -3   77.31    4.62
   4   6   3   85.53    5.64
   4   6   3   80.14    5.08
   4  -6  -4  588.91   16.02
   4   6   4  641.87   12.50
   4  -6  -4  553.85   12.56
   4   6   4  628.66   14.63
   4   6   4  587.83   13.38
   4  -6  -5   12.89    2.62
   4  -6  -5   13.24    2.01
   4   6   5   15.16    2.30
   4   6   5   13.02    2.03
   4  -6  -6   75.39    5.48
  -4  -6   6   64.60    5.04
   4  -6  -6   64.88    4.07
   4   6   6   68.08    4.24
   4   6   6   73.90    4.53
   4   6   6   69.90    4.12
   4  -6  -7   69.35    5.01
  -4  -6   7   68.51    5.32
   4  -6  -7   61.95    3.86
   4   6   7   61.88    3.87
   4   6   7   60.53    3.56
   4  -6  -8   19.20    2.58
  -4  -6   8   21.81    3.15
   4  -6  -8   19.23    2.12
   4   6   8   21.05    2.23
   4  -6  -9   64.98    4.05
  -4  -6   9   68.52    4.88
   4  -6  -9   56.24    3.28
   4   6   9   53.66    3.14
   4  -6 -10   73.37    3.33
   4   6  10   78.66    3.47
   4  -6 -11    6.59    0.90
   4   6  11    7.71    1.06
   4   6  11    6.57    0.84
   4  -7   9  113.15    4.56
   4  -7   9  111.43    4.07
   4  -7   8   31.12    2.87
  -4   7   8   24.60    2.62
   4  -7   8   30.24    2.38
   4  -7   7   54.33    4.06
  -4   7   7   33.36    3.37
   4  -7   6   20.24    2.79
   4   7  -6   22.70    3.58
   4  -7   5  138.45    6.86
   4   7  -5  169.73    8.76
   4  -7   4  200.68    8.32
   4   7  -4  222.10   10.10
   4   7  -3  229.96    7.91
   4  -7   3  207.91    8.29
   4   7  -3  222.35    9.91
   4   7  -2   54.80    4.01
   4  -7   2   56.45    4.32
   4   7  -2   54.70    4.99
   4   7  -2   43.25    4.01
   4   7  -1   23.05    2.68
   4  -7   1   16.28    2.42
   4   7  -1   17.32    3.15
   4  -7   1   19.60    2.35
   4   7  -1   16.79    2.63
   4   7   0    1.12    1.03
   4   7   0    1.59    1.23
   4  -7   0    3.71    1.46
   4  -7   0    1.68    0.94
   4   7   0    3.92    1.98
   4   7   0    1.68    1.28
   4  -7  -1   12.31    2.24
   4   7   1   15.02    2.17
   4  -7  -1   16.48    2.24
   4  -7  -1   16.24    2.14
   4   7   1   15.73    2.47
   4   7   1   12.79    2.03
   4  -7  -2   56.08    4.61
   4   7   2   56.63    3.68
   4  -7  -2   53.00    3.67
   4  -7  -2   54.35    3.70
   4   7   2   53.92    4.07
   4   7   2   54.35    3.75
   4  -7  -3  216.30    8.98
   4   7   3  225.80    6.98
   4  -7  -3  201.29    7.02
   4   7   3  226.85    8.05
   4   7   3  205.25    7.08
   4  -7  -4  223.17    8.99
   4   7   4  213.02    6.46
   4  -7  -4  192.19    6.77
   4   7   4  208.47    7.36
   4   7   4  192.06    6.48
   4  -7  -5  167.62    7.47
   4  -7  -5  147.63    5.76
   4   7   5  165.25    6.25
   4   7   5  148.03    5.39
  -4  -7   6   23.92    2.84
   4  -7  -6   26.33    2.95
   4  -7  -6   18.16    2.02
   4   7   6   19.81    2.17
   4  -7  -7   64.61    4.17
  -4  -7   7   61.23    4.42
   4  -7  -7   53.79    3.25
   4   7   7   54.06    3.21
   4  -7  -8   41.62    3.07
  -4  -7   8   36.34    3.30
   4  -7  -8   38.24    2.55
   4   7   8   34.29    2.37
   4  -7  -9  121.59    4.09
   4   7   9  121.70    3.99
   4  -8   7    3.70    1.10
  -4   8   7    2.50    1.08
   4  -8   7    3.23    0.85
   4  -8   6   93.78    4.57
   4   8  -6   84.67    4.47
   4  -8   5    3.61    1.23
   4   8  -5    4.73    2.02
   4   8  -5    4.23    1.37
   4  -8   4   21.74    2.45
   4   8  -4   23.51    3.17
   4   8  -4   21.08    2.46
   4   8  -3   43.03    3.15
   4  -8   3   34.74    2.94
   4   8  -3   42.60    3.98
   4   8  -3   35.62    3.14
  -4  -8  -2   40.89    2.75
   4   8  -2   52.15    3.56
   4  -8   2   43.39    3.20
   4   8  -2   45.99    4.03
   4   8  -2   38.07    3.23
  -4  -8  -1  217.95    6.69
   4  -8   1  230.27    7.06
   4   8  -1  242.29    8.52
   4   8  -1  223.27    7.58
  -4  -8   0    1.32    0.90
   4   8   0    1.37    0.99
   4  -8   0    2.63    1.11
  -4  -8   1  215.90    7.06
   4   8   1  235.28    6.87
   4  -8  -1  207.37    6.21
   4   8   1  219.17    7.01
   4  -8  -2   54.57    4.02
   4   8   2   47.49    2.95
   4  -8  -2   42.97    2.85
   4   8   2   48.25    3.21
   4  -8  -3   44.52    3.64
   4   8   3   39.90    2.59
   4  -8  -3   36.63    2.59
   4   8   3   38.74    2.78
   4  -8  -4   26.47    2.78
   4  -8  -4   21.61    1.98
   4   8   4   26.15    2.16
   4  -8  -5    7.47    1.58
   4  -8  -5    4.73    0.98
   4   8   5    5.11    1.15
   4  -8  -6   96.01    3.75
   4   8   6   93.71    3.68
   4  -8  -7    5.94    1.18
  -4  -8   7    4.82    1.16
   4  -8  -7    5.13    0.89
   4   8   7    5.58    0.95
  -4  -9  -2    1.56    0.57
   4   9  -2    2.04    0.78
   4  -9   2    2.20    0.77
   4  -9   2    2.03    0.90
   4   9  -1  293.19    6.75
   4  -9   1  299.63    8.30
  -4  -9   0   53.30    2.78
   4   9   0   60.04    2.96
  -4  -9   1  254.29    6.34
   4   9   1  272.48    6.14
  -4  -9   2    1.86    0.73
   4  -9  -2    4.05    1.07
   4   9   2    2.03    0.70
   4  -9  -2    3.20    1.14
  -4  -9   3  109.67    4.17
   4  -9  -3  131.04    4.87
   5   0   0   -0.07    0.96
   5   0   0    0.63    0.85
   5   0   0    0.25    1.05
   5   0   1   19.49    2.55
   5   0  -1   18.24    2.38
   5   0  -1   18.30    2.28
   5   0   1   17.44    2.24
   5   0   1   21.27    2.85
   5   0  -1   20.56    2.75
   5   0  -2   43.62    3.89
   5   0   2   38.40    3.53
   5   0  -2   35.07    3.18
   5   0  -2   35.37    3.04
   5   0   2   42.69    3.41
   5   0   2   45.64    3.98
   5   0  -2   45.83    3.81
   5   0  -3  808.46   19.57
   5   0  -3  881.56   17.82
   5   0   3  907.67   17.42
   5   0  -3  751.29   14.28
   5   0   3  826.18   15.33
   5   0   3  945.42   17.87
   5   0  -3  803.21   15.65
   5   0  -4    0.99    1.13
   5   0  -4    1.96    1.24
   5   0   4    0.38    0.96
   5   0   4    0.37    0.96
   5   0  -4    0.23    0.72
   5   0   4    3.35    1.24
   5   0   4    0.20    0.90
   5   0   4    0.22    0.90
   5   0  -5   65.95    5.61
   5   0  -5   74.78    4.87
   5   0   5   85.15    5.14
   5   0   5   93.55    5.36
   5   0   5   86.22    5.86
   5   0   5   70.02    4.27
   5   0   5   69.68    4.50
   5   0  -6    3.07    1.61
   5   0  -6    3.74    1.35
   5   0   6    3.53    1.29
   5   0   6    7.47    1.69
   5   0   6    4.59    1.68
   5   0   6    8.39    1.58
   5   0   6    3.50    1.31
   5   0  -7    5.74    1.99
   5   0  -7    5.57    1.47
   5   0   7    7.23    1.65
   5   0   7    7.48    1.94
   5   0   7    7.85    1.55
   5   0   7    6.91    1.61
   5   0  -8    1.71    1.44
   5   0   8    2.41    1.08
   5   0   8    2.65    1.06
   5   0  -9  460.47   14.57
  -5   0   9  585.43   13.98
   5   0  -9  402.06    8.94
   5   0   9  528.24   11.03
   5   0   9  520.73   10.91
   5   0 -10    7.67    2.10
  -5   0  10   10.23    2.17
   5   0 -10    5.67    1.05
   5   0  10    7.13    1.29
   5   0  10    8.62    1.43
   5   0 -11   63.50    4.67
  -5   0  11   74.43    4.30
   5   0  11   63.57    3.05
   5   0  11   63.48    3.14
   5   0  12    0.57    0.44
   5   1 -11  144.92    6.87
   5  -1  11  133.04    4.43
   5   1 -10   20.39    3.13
  -5   1  10   26.79    3.04
   5   1 -10   19.40    1.75
   5  -1  10   25.91    2.24
   5  -1  10   24.80    2.25
   5   1  -9  129.03    7.65
   5  -1   9  147.03    5.73
   5  -1   9  141.21    5.63
   5   1  -8   15.96    3.01
   5   1  -8   15.89    2.06
   5  -1   8   18.23    2.13
   5  -1   8   16.13    2.11
   5  -1   8   15.92    2.08
   5   1  -7    0.81    1.28
   5   1  -7    0.81    0.98
   5  -1   7    2.02    1.12
   5  -1   7    2.39    1.12
   5  -1   7    3.57    1.56
   5  -1   7    0.76    0.83
   5  -1   7    0.70    0.87
   5   1  -6   17.97    3.21
   5   1  -6   23.78    2.75
   5  -1   6   31.39    3.55
   5  -1   6   21.50    2.47
   5  -1   6   28.05    2.91
   5  -1   6   22.42    2.46
   5  -1   6   24.44    2.72
   5   1  -5   83.14    6.34
   5   1  -5   88.94    5.36
   5  -1   5   80.51    4.66
   5  -1   5   98.74    6.20
   5  -1   5   88.53    5.14
   5  -1   5   92.65    5.02
   5  -1   5   84.89    4.68
   5  -1   5   88.26    5.09
   5   1  -4  321.85   12.44
   5   1  -4  371.49   11.34
   5  -1   4  399.50   11.09
   5  -1   4  358.92   10.13
   5  -1   4  365.30   11.95
   5  -1   4  356.34   10.46
   5  -1   4  356.71    9.86
   5  -1   4  349.43    9.73
   5  -1   4  345.41   10.08
   5  -1   4  388.40   10.96
   5   1  -3    5.43    2.01
   5   1  -3    5.89    1.79
   5  -1   3    7.50    1.74
   5  -1   3    8.86    2.05
   5  -1   3    6.10    1.48
   5  -1   3    5.24    1.38
   5  -1   3    6.74    1.65
   5   1  -2  154.52    8.64
   5   1  -2  159.89    7.49
   5  -1   2  158.69    6.91
   5   1  -2  135.27    6.18
   5  -1   2  137.66    7.27
   5  -1   2  144.09    6.28
   5  -1   2  167.91    7.49
   5  -1   1  386.19   13.48
   5   1  -1  401.83   10.93
   5  -1   1  429.65   11.32
   5  -1   1  419.65   10.89
   5  -1   0    5.08    2.09
   5   1   0    1.89    1.13
   5  -1   0    5.84    1.52
   5  -1   0    5.52    1.49
   5  -1   0    5.93    1.75
   5  -1  -1  396.32   14.55
   5   1   1  387.65   10.93
   5  -1  -1  388.38   10.42
   5  -1  -2  138.93    6.46
   5   1   2  140.18    6.62
   5  -1  -2  133.64    6.01
   5  -1  -2  141.01    6.48
   5  -1  -3    3.75    1.40
   5  -1  -3    6.99    1.90
   5   1   3    5.16    1.57
   5  -1  -3    5.41    1.43
   5   1   3    5.37    1.34
   5  -1  -3    5.18    1.35
   5  -1  -4  355.68   10.64
   5  -1  -4  387.34   11.41
   5   1   4  392.51   11.25
   5   1   4  385.14   11.42
   5  -1  -4  321.02    9.18
   5   1   4  347.62    9.43
   5   1   4  340.27    9.82
   5  -1  -5   82.21    6.10
   5  -1  -5   90.65    5.29
   5   1   5   99.51    5.57
   5   1   5  104.23    5.75
   5  -1  -5   81.59    4.51
   5   1   5   89.57    4.65
   5   1   5   89.84    5.02
   5  -1  -6   23.37    3.45
   5  -1  -6   22.18    2.62
   5   1   6   26.59    2.86
   5   1   6   27.86    2.95
   5   1   6   32.17    3.55
   5   1   6   26.30    2.56
   5   1   6   26.83    2.74
   5  -1  -7    1.86    1.41
   5  -1  -7    2.06    1.07
   5   1   7    3.16    1.17
   5   1   7    2.10    1.09
   5   1   7    1.49    0.96
   5  -1  -8   11.53    2.55
   5  -1  -8   13.59    1.78
   5   1   8   17.14    2.15
   5   1   8   14.67    1.99
   5   1   9  143.71    5.53
   5   1   9  143.19    5.48
   5  -1 -10   21.13    3.08
   5   1  10   26.41    2.19
   5   1  10   25.47    2.20
   5  -1 -11  147.17    6.86
  -5  -1  11  172.64    6.65
  -5  -1  11  166.80    6.27
   5   1  11  136.92    4.34
   5   1  11  143.89    4.56
  -5   2  11   30.80    2.63
   5  -2  11   25.87    1.86
  -5   2  10   10.65    2.07
   5  -2  10   10.95    1.43
   5   2  -9    1.64    1.48
   5   2  -9    1.08    0.72
   5  -2   9    1.13    0.88
   5  -2   9    0.79    0.72
   5  -2   9    0.51    0.77
   5   2  -8  124.24    7.66
   5   2  -8  123.08    5.34
   5  -2   8  137.27    5.34
   5  -2   8  134.07    5.74
   5   2  -7  209.83   10.11
   5   2  -7  232.31    7.90
   5  -2   7  303.09    9.84
   5  -2   7  239.02    7.42
   5  -2   7  277.51    8.56
   5  -2   7  243.36    7.52
   5  -2   7  244.68    8.13
   5   2  -6   46.84    4.85
   5   2  -6   55.94    4.09
   5  -2   6   60.09    4.62
   5  -2   6   50.82    3.60
   5  -2   6   52.63    3.85
   5  -2   6   53.52    3.84
   5  -2   6   50.17    3.51
   5  -2   6   50.31    3.81
   5   2  -5   34.05    4.21
   5   2  -5   39.18    3.66
   5  -2   5   42.57    4.00
   5  -2   5   37.01    3.20
   5  -2   5   41.16    3.43
   5  -2   5   39.34    3.22
   5  -2   5   38.62    3.44
   5   2  -4  220.63   10.46
   5  -2   4  243.70    9.63
   5   2  -4  246.53    9.23
   5  -2   4  248.40    8.34
   5  -2   4  252.46    9.66
   5  -2   4  251.79    8.31
   5  -2   4  237.83    7.98
   5  -2   4  239.61    8.35
   5  -2   4  271.51    9.11
   5  -2   3   31.53    3.66
   5   2  -3   35.18    3.63
   5  -2   3   39.97    3.42
   5  -2   3   37.29    3.80
   5  -2   3   34.61    3.06
   5  -2   3   33.36    3.05
   5  -2   3   33.23    3.06
   5  -2   3   32.87    3.32
   5   2  -2  113.22    6.98
   5  -2   2   99.00    6.47
   5   2  -2  134.55    6.88
   5  -2   2  128.15    6.04
   5  -2   2  114.30    6.54
   5  -2   2  115.43    5.49
   5  -2   2  120.57    5.74
   5  -2   2  131.89    6.65
   5   2  -1  198.00    9.22
   5  -2   1  184.98    9.12
   5   2  -1  184.42    7.25
   5  -2   1  178.97    8.10
   5  -2   1  184.77    6.81
   5  -2   1  197.17    7.45
   5  -2   0    3.23    1.80
   5   2   0    4.27    1.40
   5  -2   0    6.37    1.58
   5  -2   0    4.22    1.52
   5  -2  -1  179.16    9.70
   5  -2  -1  183.97    7.37
   5   2   1  179.41    7.32
   5  -2  -1  178.87    7.09
   5  -2  -1  190.92    7.67
   5  -2  -2  130.24    8.47
   5  -2  -2  117.75    5.99
   5   2   2  119.59    5.99
   5  -2  -2  115.01    5.63
   5  -2  -2  126.07    5.93
   5  -2  -3   34.88    4.63
   5  -2  -3   35.03    3.37
   5   2   3   43.26    3.69
   5  -2  -3   36.42    3.18
   5  -2  -3   35.23    3.03
   5  -2  -4  229.87    8.48
   5   2   4  237.92    8.59
   5   2   4  218.21    7.63
   5  -2  -5   42.83    3.62
   5  -2  -5   33.69    3.01
   5   2   5   38.55    3.22
   5  -2  -6   52.05    3.76
   5   2   6   60.18    4.22
   5   2   6   52.72    3.66
   5  -2  -7  201.55    9.27
   5  -2  -7  206.96    6.89
   5   2   7  260.85    8.26
   5   2   7  239.30    7.54
   5  -2  -8  114.34    6.91
   5  -2  -8  107.75    4.52
   5   2   8  144.73    5.68
   5   2   8  144.19    5.68
   5   2   8  133.26    5.36
   5  -2  -9    0.09    0.99
  -5  -2   9    3.45    1.78
   5  -2  -9    1.02    0.61
   5   2   9    0.84    0.69
   5   2   9    1.08    0.76
   5  -2 -10   11.71    2.21
  -5  -2  10   14.91    2.41
   5   2  10   12.11    1.49
   5  -2 -11   28.77    2.92
  -5  -2  11   33.79    2.89
   5  -2 -11   25.63    1.89
   5   2  11   28.10    1.88
  -5   3  11    7.88    1.38
   5  -3  10   21.40    1.77
   5   3  -9    5.57    1.16
   5  -3   9    6.98    1.24
   5   3  -8    2.57    0.98
   5  -3   8    1.81    0.97
   5   3  -7    4.36    1.38
   5  -3   7    4.83    1.36
   5  -3   7    5.90    1.42
   5   3  -6  504.12   12.13
   5  -3   6  581.53   13.53
   5  -3   6  490.02   10.97
   5  -3   6  544.26   11.96
   5  -3   6  547.06   11.93
   5  -3   6  520.86   12.14
   5   3  -5   42.84    3.68
   5  -3   5   46.97    3.99
   5  -3   5   42.60    3.35
   5  -3   5   44.85    3.47
   5  -3   5   44.34    3.45
   5  -3   5   44.95    3.59
   5  -3   4  124.55    6.68
   5   3  -4  137.73    6.72
   5  -3   4  140.28    6.90
   5  -3   4  128.63    5.90
   5  -3   4  137.48    6.03
   5  -3   4  137.10    6.11
   5  -3   4  124.98    5.87
   5   3  -3  216.64    9.61
   5  -3   3  216.16    9.11
   5   3  -3  247.89    9.23
   5  -3   3  243.18    9.23
   5  -3   3  241.24    7.96
   5  -3   3  248.24    8.35
   5  -3   3  217.39    7.60
   5   3  -2  171.79    8.71
   5  -3   2  169.06    8.28
   5   3  -2  189.06    8.06
   5  -3   2  183.75    7.97
   5  -3   2  174.38    6.74
   5  -3   2  192.33    7.39
   5  -3   2  203.57    8.22
   5   3  -1    5.86    2.02
   5  -3   1    3.92    1.75
   5  -3   1    4.62    1.44
   5  -3   1    6.00    1.38
   5  -3   1    7.17    1.64
   5  -3   1    7.56    1.87
   5   3   0   76.38    5.80
   5  -3   0   69.43    5.78
   5  -3   0   67.00    4.09
   5  -3   0   69.37    4.46
   5  -3   0   75.46    4.93
   5   3   1    3.72    1.55
   5   3   1    4.78    1.79
   5  -3  -1    5.24    1.46
   5  -3  -1    4.44    1.96
   5   3   1    4.48    1.41
   5  -3  -1    4.83    1.27
   5  -3  -1    4.69    1.42
   5  -3  -1    4.68    1.48
   5  -3  -2  184.02    9.89
   5  -3  -2  175.69    7.22
   5   3   2  177.70    7.19
   5  -3  -2  166.54    6.30
   5  -3  -2  182.75    7.13
   5  -3  -2  169.79    6.78
   5   3   2  178.81    8.16
   5  -3  -3  232.77   11.18
   5  -3  -3  223.13    8.22
   5   3   3  223.80    8.09
   5  -3  -3  207.60    7.53
   5   3   3  244.79    9.19
   5  -3  -4  129.62    6.17
   5  -3  -4  119.69    5.64
   5  -3  -5   45.13    3.54
   5  -3  -5   44.63    3.41
   5   3   5   49.87    3.47
  -5  -3   6  553.13   15.39
   5   3   6  561.08   12.14
  -5  -3   7    5.67    2.01
   5  -3  -7    3.72    1.09
   5   3   7    6.31    1.33
   5   3   7    6.29    1.34
   5  -3  -8    1.28    1.10
  -5  -3   8    1.03    1.44
   5  -3  -8    0.90    0.68
   5   3   8    1.47    0.79
   5  -3  -9    6.92    1.71
  -5  -3   9    5.23    1.72
   5   3   9    6.46    1.18
   5  -3 -10   21.77    2.58
  -5  -3  10   27.01    2.76
   5   3  10   21.88    1.75
   5   3  10   21.27    1.74
   5  -3 -11    8.66    1.06
   5   4 -10  123.91    5.57
   5  -4  10  113.61    3.55
   5   4  -9   11.86    2.12
   5  -4   9   12.03    1.41
   5   4  -8   26.95    3.13
   5   4  -8   32.41    2.56
   5  -4   8   31.92    2.38
   5   4  -7   14.97    2.55
   5   4  -7   19.88    2.23
   5  -4   7   18.43    2.02
   5   4  -6   45.19    4.15
   5   4  -6   52.13    3.70
   5  -4   6   52.97    3.42
   5  -4   6   56.99    3.68
   5   4  -5  188.33    7.33
   5  -4   5  193.09    6.72
   5  -4   5  201.99    7.07
   5   4  -4   81.11    5.67
   5  -4   4   94.11    4.88
   5  -4   4   95.30    4.91
   5   4  -3    7.22    2.00
   5  -4   3    5.45    1.76
   5  -4   3    7.05    1.57
   5  -4   3    7.06    1.62
   5   4  -2  390.01   12.77
   5  -4   2  344.64   11.50
   5  -4   2  370.16   10.43
   5  -4   2  389.75   10.07
   5   4  -2  333.31   11.34
   5   4  -1  178.06    8.71
   5  -4   1  155.84    8.03
   5  -4   1  169.32    6.54
   5  -4   1  191.90    7.39
   5   4  -1  155.11    7.75
   5   4   0   10.64    2.35
   5  -4   0   14.96    2.50
   5  -4   0   13.34    2.75
   5  -4   0   11.61    1.80
   5  -4   0   12.64    2.06
   5   4   0   13.39    2.46
   5   4   1  181.72    8.86
   5  -4  -1  150.87    8.43
   5  -4  -1  144.68    5.93
   5  -4  -1  168.32    6.82
   5   4   1  168.38    7.94
   5   4   1  151.00    7.53
   5  -4  -2  402.13   13.92
   5   4   2  416.73   10.85
   5  -4  -2  426.10   10.80
   5   4   2  436.31   12.33
   5   4   2  422.15   12.35
   5   4   3    7.56    1.95
   5  -4  -3    5.91    1.85
   5  -4  -3    5.73    2.20
   5   4   3    6.21    1.54
   5  -4  -3    7.45    1.46
   5  -4  -3    7.32    1.56
   5   4   3    9.26    2.03
   5  -4  -4   92.68    4.88
   5  -4  -4   87.12    4.41
   5  -4  -4   96.46    4.91
   5   4   4  103.94    5.61
   5   4   5  218.09    7.66
   5   4   5  213.41    7.64
  -5  -4   6   52.96    4.38
   5  -4  -6   51.99    3.49
   5   4   6   52.84    3.25
   5   4   6   56.21    3.66
  -5  -4   7   17.10    2.63
   5  -4  -7   16.73    1.98
   5   4   7   17.54    1.83
   5   4   7   15.41    1.81
  -5  -4   8   38.25    3.52
   5  -4  -8   34.83    2.64
   5   4   8   32.60    2.29
  -5  -4   9   15.11    2.20
   5  -4  -9   14.59    1.60
   5   4   9   12.29    1.35
   5   4  10  122.07    3.65
   5  -4 -10  127.41    4.07
   5   4  10  114.09    3.48
   5  -5   9   28.95    1.80
   5   5  -8  103.10    5.31
   5   5  -8  101.22    4.12
   5  -5   8   91.39    3.57
   5   5  -7   98.34    5.55
   5   5  -7  106.04    4.65
   5  -5   7   96.51    3.97
   5   5  -6   18.15    2.63
   5   5  -6   23.15    2.40
   5  -5   6   21.26    2.06
   5  -5   6   24.79    2.40
   5   5  -5   13.51    2.34
   5   5  -5   14.60    2.10
   5  -5   5   13.98    1.85
   5  -5   5   13.66    1.91
   5   5  -4  156.87    7.46
   5  -5   4  186.30    6.72
   5   5  -3   21.23    2.91
   5  -5   3   23.59    2.73
   5  -5   3   23.42    2.82
   5  -5   3   23.40    2.43
   5   5  -3   18.92    2.73
   5   5  -2   35.79    3.72
   5  -5   2   37.91    3.40
   5  -5   2   35.06    3.57
   5  -5   2   37.89    3.04
   5   5  -2   34.88    3.62
   5   5  -1   14.12    2.50
   5  -5   1   13.73    2.21
   5  -5   1   10.61    2.27
   5  -5   1   12.96    1.93
   5   5  -1   11.41    2.22
   5   5   0   24.81    3.26
   5  -5   0   25.60    2.81
   5  -5   0   27.96    3.56
   5  -5   0   24.03    2.43
   5   5   0   22.92    2.99
   5   5   0   21.93    2.86
   5  -5  -1    9.14    2.31
   5  -5  -1   10.38    1.63
   5   5   1   10.42    2.14
   5   5   1    9.24    2.01
   5  -5  -2   32.35    3.80
   5  -5  -2   33.61    2.77
   5   5   2   38.94    3.66
   5   5   2   36.31    3.49
   5  -5  -3   17.76    2.66
   5  -5  -3   21.57    3.12
   5  -5  -3   20.93    2.20
   5   5   3   20.81    2.63
   5   5   3   21.61    2.65
   5  -5  -4  182.69    8.09
   5  -5  -4  178.59    6.25
   5  -5  -4  197.62    6.50
   5   5   4  230.52    7.94
   5   5   4  213.71    7.62
   5  -5  -5   18.32    1.99
   5  -5  -5   19.03    2.02
   5   5   5   23.95    2.48
   5  -5  -6   23.16    2.09
   5  -5  -6   26.98    2.31
   5   5   6   25.89    2.32
  -5  -5   7  121.99    5.67
   5  -5  -7  110.93    4.40
  -5  -5   8  108.56    5.13
   5  -5  -8  109.38    4.03
   5   5   9   29.50    1.80
   5   5   9   26.70    1.64
   5   6  -7   12.18    1.51
   5  -6   7   10.05    1.21
   5   6  -7   11.39    1.78
   5   6  -6  111.76    5.39
   5   6  -6  121.18    4.87
   5  -6   6   94.55    3.68
   5   6  -6   88.00    4.70
   5   6  -5   43.84    3.56
   5   6  -5   43.91    3.15
   5  -6   5   37.42    2.49
   5  -6   5   46.53    3.10
   5   6  -4    4.58    1.45
   5  -6   4    4.91    1.33
   5  -6   4    5.58    1.25
   5   6  -4    3.93    1.39
   5   6  -3  106.66    5.67
   5  -6   3   98.91    4.87
   5  -6   3   83.49    4.70
   5  -6   3  103.23    4.74
   5   6  -3   90.90    5.14
   5   6  -2    7.64    1.79
   5  -6   2    7.17    1.55
   5  -6   2    8.14    1.74
   5  -6   2   10.69    1.64
   5   6  -2    8.55    1.82
   5  -6   1   17.67    2.21
   5  -6   1   13.36    2.29
   5  -6   1   14.35    1.87
   5   6  -1   16.71    2.31
   5   6  -1   16.86    2.26
   5  -6   0  666.19   15.37
   5  -6   0  659.12   12.15
   5   6   0  670.95   13.81
   5  -6  -1   15.19    2.52
   5  -6  -1   15.89    1.87
   5   6   1   19.49    2.46
   5   6   1   20.46    2.41
   5  -6  -2   10.40    2.10
   5  -6  -2    7.32    1.34
   5   6   2   10.03    1.82
   5   6   2    8.36    1.70
   5  -6  -3   87.43    4.96
   5  -6  -3  103.10    5.52
   5  -6  -3   87.84    4.08
   5   6   3  110.80    5.20
   5   6   3  104.57    4.93
   5  -6  -4    5.06    1.46
   5  -6  -4    5.26    1.10
   5   6   4    5.92    1.36
   5   6   4    5.49    1.26
   5  -6  -5   35.15    2.45
   5   6   5   41.21    2.67
   5   6   6  108.05    3.87
   5  -6  -6  107.36    4.00
   5   6   7    9.94    1.12
   5  -6  -7   10.96    1.21
   5   6   7    9.38    1.00
   5   7  -4    1.63    0.83
   5  -7   4    1.97    0.83
   5   7  -4    2.29    0.86
   5   7  -4    1.89    0.93
   5  -7   3   18.28    1.87
   5  -7   3   13.99    1.76
   5  -7   3   15.02    1.56
   5   7  -3   16.25    1.99
   5   7  -3   13.92    1.72
   5  -7   2   47.01    3.25
   5  -7   2   50.63    2.82
   5   7  -2   49.54    3.25
   5   7  -2   49.01    3.02
   5  -7   1  116.98    5.35
   5  -7   1  106.58    4.10
   5   7  -1  113.55    4.82
   5   7  -1  109.72    4.48
   5   7   0    1.26    0.66
   5  -7   0    0.85    0.88
   5  -7   0    1.14    0.63
   5   7   0    1.41    0.88
   5  -7  -1  129.68    5.73
   5  -7  -1  109.76    4.11
   5   7   1  121.62    4.84
   5   7   1  117.73    4.46
   5  -7  -2   62.32    3.85
   5   7   2   60.03    3.32
   5   7   2   54.85    2.93
   5  -7  -3   20.08    2.13
   5  -7  -3   15.22    1.52
   5   7   3   19.41    1.86
   5   7   3   15.89    1.54
   5  -7  -4    2.49    0.71
   5   7   4    1.41    0.59
   6   0   0  135.22    5.97
   6   0   0  123.41    4.81
   6   0   1  189.04    7.10
   6   0   1  184.91    5.97
   6   0   1  220.30    7.29
   6   0  -1  220.79    7.36
   6   0   2    2.78    1.11
   6   0   2    1.03    0.77
   6   0   2    1.97    1.00
   6   0  -2    2.47    1.08
   6   0   3   12.79    1.89
   6   0   3   13.56    1.69
   6   0   3   12.78    1.73
   6   0  -3   13.33    1.74
   6   0  -4    1.50    0.85
   6   0   4    0.80    0.88
   6   0   4    0.84    0.71
   6   0  -5   31.36    2.50
   6   0   5   35.38    2.73
   6   0  -6   30.58    2.33
   6   0   6   34.97    2.47
   6   0   6   30.22    2.19
   6   0  -7  198.33    5.29
   6   0   7  216.84    5.38
   6   1  -7   40.04    2.33
   6   1  -6   68.65    3.35
   6  -1   6   82.14    3.70
   6   1  -5  213.86    6.26
   6  -1   5  232.47    6.34
   6   1  -4    3.28    0.94
   6  -1   4    5.69    1.32
   6  -1   4    5.11    1.12
   6  -1   3   18.07    2.13
   6  -1   3   18.10    1.92
   6   1  -3   16.47    1.88
   6  -1   3   18.32    2.03
   6  -1   2   21.06    2.37
   6  -1   2   22.82    2.15
   6   1  -2   22.64    2.33
   6  -1   2   24.73    2.40
   6  -1   1   37.03    3.06
   6   1  -1   32.42    2.97
   6  -1   1   38.14    2.76
   6   1  -1   42.43    3.25
   6  -1   1   37.69    3.02
   6   1   0  195.40    7.29
   6  -1   0  204.20    6.36
   6   1   0  241.61    7.77
   6  -1   0  230.25    7.55
   6   1   1   39.77    3.31
   6  -1  -1   38.00    2.70
   6   1   1   49.02    3.44
   6  -1  -1   42.77    3.21
   6   1   2   29.40    2.66
   6   1   2   26.74    2.68
   6  -1  -2   24.10    2.14
   6   1   2   28.92    2.56
   6  -1  -2   27.03    2.50
   6  -1  -3   20.49    2.02
   6   1   3   26.43    2.49
   6   1   3   20.50    2.28
   6  -1  -3   19.72    1.92
   6   1   3   23.27    2.21
   6  -1  -3   20.30    2.05
   6  -1  -4    4.54    1.10
   6   1   4    5.96    1.30
   6   1   4    5.27    1.31
   6  -1  -4    3.83    0.95
   6  -1  -5  216.18    6.37
   6   1   5  245.86    6.89
   6   1   5  256.64    7.06
   6  -1  -5  207.82    5.78
   6   1   6   81.54    3.58
   6   1   6   86.33    3.65
   6   1   6   73.76    3.25
   6  -1  -7   38.54    2.25
   6   1   7   43.96    2.31
   6   2  -6    1.47    0.67
   6   2  -5   19.10    1.79
   6  -2   5   20.65    1.88
   6   2  -4   15.89    1.89
   6  -2   4   15.84    1.84
   6  -2   4   15.23    1.73
   6  -2   3  152.32    5.61
   6  -2   3  156.02    5.40
   6   2  -3  151.30    5.30
   6  -2   2   90.22    4.39
   6  -2   2   87.81    4.11
   6   2  -2   97.22    4.53
   6  -2   1    8.71    1.42
   6   2  -1    8.20    1.57
   6  -2   0   16.07    1.82
   6   2   0   15.09    2.04
   6   2   1    8.32    1.48
   6  -2  -1    6.73    1.26
   6   2   1    5.17    1.33
   6   2   2   97.47    4.60
   6   2   2  106.54    4.64
   6  -2  -3  131.51    4.81
   6   2   3  167.14    5.95
   6   2   3  158.87    5.85
   6  -2  -3  143.21    5.03
   6   2   3  166.06    5.44
   6  -2  -4   10.19    1.46
   6   2   4   13.72    1.75
   6   2   4   13.02    1.73
   6  -2  -4   11.12    1.45
   6  -2  -5   19.62    1.86
   6   2   5   23.82    2.09
   6   2   5   23.99    2.04
   6  -2  -5   20.47    1.83
   6  -2  -6    0.53    0.54
   6   2   6    1.26    0.64
   6  -2  -6    1.07    0.57
   6   3  -5   19.65    2.17
   6   3  -5   21.78    1.93
   6   3  -4   24.12    2.47
   6   3  -4   24.26    2.12
   6  -3   4   28.38    2.16
   6   3  -3   39.05    3.11
   6  -3   3   35.21    2.37
   6  -3   3   42.71    2.71
   6   3  -3   38.44    2.54
   6  -3   2  145.57    5.09
   6   3  -2  144.08    5.22
   6  -3   1  132.76    4.91
   6   3  -1  155.76    5.62
   6  -3   0  109.17    4.40
   6   3   0  115.75    4.88
   6   3   1  160.79    5.54
   6   3   1  163.50    5.66
   6   3   2  156.18    5.45
   6  -3  -2  142.83    4.95
   6   3   2  152.26    5.18
   6   3   3   40.19    2.74
   6  -3  -3   36.22    2.46
   6   3   3   37.75    2.42
   6   3   4   29.25    2.27
   6   3   4   26.73    2.11
   6  -3  -4   25.47    2.02
   6   3   5   21.91    1.86
   6  -3  -5   20.74    1.76
   6   3   6    6.74    0.99
   6  -3  -6    6.69    1.00
   6   4  -3   79.23    4.14
   6  -4   3   68.70    3.07
   6  -4   2   52.96    2.75
   6   4  -2   57.79    3.02
   6  -4   1   25.66    1.93
   6  -4   1   27.98    2.05
   6  -4   0    1.63    0.62
   6  -4   0    1.87    0.72
   6   4   0    1.91    0.78
   6  -4  -1   28.99    2.09
   6   4   1   33.35    2.31
   6  -4  -2   44.89    2.53
   6   4   2   48.26    2.60
   6  -4  -3   75.08    3.20
   6   4   3   74.34    2.94
   6  -4  -4    2.16    0.66
   0   0   0    0.00    0.00
TITL exp_149_L_NEW in P2(1)2(1)2(1)
REM P2(1)2(1)2(1) (#19 in standard setting)
CELL 1.54184   5.357470   9.532867  15.058808  90.0000  90.0000  90.0000
ZERR    3.00   0.000051   0.000095   0.000152   0.0000   0.0000   0.0000
LATT -1
SYMM -x+1/2,-y, z+1/2
SYMM -x, y+1/2,-z+1/2
SYMM  x+1/2,-y+1/2,-z
SFAC C H N O
UNIT 33.00 30.00 3.00 3.00
TREF
HKLF 4
END
_computing_structure_solution     'SHELXT 2014/5 (Sheldrick, 2014)'
;
_shelx_hkl_checksum     30905
_shelx_res_file
;
TITL exp_149_l_new_a.res in P2(1)2(1)2(1)
    exp_149_l_new.res
    created by SHELXL-2016/6 at 19:08:19 on 19-Feb-2026
REM Old TITL exp_149_l_new_a.res in P2(1)2(1)2(1)
REM SHELXT solution in P2(1)2(1)2(1)
REM R1 0.127, Rweak 0.024, Alpha 0.002, Orientation as input
REM Flack x = 0.112 ( 0.024 ) from Parsons' quotients
REM Formula found by SHELXT: C2 O3 F Br Cl S
CELL 1.54184 5.3575 9.5328 15.0588 90 90 90
ZERR 4 0.0001 0.0001 0.0002 0 0 0
LATT -1
SYMM 0.5-X,-Y,0.5+Z
SYMM -X,0.5+Y,0.5-Z
SYMM 0.5+X,0.5-Y,-Z
SFAC C H Br Cl N O S
UNIT 8 20 4 4 12 4 4
EQIV $1 2-X,0.5+Y,0.5-Z
EQIV $2 1-X,0.5+Y,0.5-Z
DFIX 0.85 N1 H1
DFIX 0.85 N3 H3a
DFIX 0.85 N3 H3b
DFIX 0.85 O1 H1a
DFIX 0.85 O1 H1b
L.S. 10 0 0
PLAN  50
SIZE 0.18 0.14 0.08
HTAB O1 Cl1_$2
HTAB N3 Cl1_$1
HTAB N1 O1
HTAB N3 Cl1
HTAB O1 Cl1_$1
CONF
BOND $H
list 4
MORE -1
fmap 2 53
acta
REM <olex2.extras>
REM <HklSrc "%.\\exp_149_L_NEW.hkl">
REM </olex2.extras>
WGHT    0.066600    0.388700
EXTI    0.004772
FVAR       0.60041
BR1   3    0.298166   -0.058934    0.455408    11.00000    0.05158    0.02773 =
         0.05814    0.00409    0.00925   -0.00437
CL1   4    1.200290    0.218339    0.189831    11.00000    0.02637    0.03772 =
         0.05008   -0.01543   -0.00062    0.00460
S1    7    0.703862    0.114860    0.354208    11.00000    0.02582    0.02625 =
         0.04354   -0.00543    0.00415    0.00575
AFIX   6
O1    6    0.305381    0.599812    0.394049    11.00000    0.02948    0.02760 =
         0.07343    0.00733    0.00594    0.00510
H1A   2    0.431399    0.647416    0.377691    11.00000   -1.50000
H1B   2    0.180495    0.648222    0.377514    11.00000   -1.50000
AFIX   0
N1    5    0.457895    0.331538    0.391469    11.00000    0.02307    0.02208 =
         0.03555   -0.00363    0.00472    0.00280
N2    5    0.320745    0.227294    0.429754    11.00000    0.02592    0.02630 =
         0.03416   -0.00150    0.00429   -0.00071
N3    5    0.814352    0.380588    0.306924    11.00000    0.03629    0.02953 =
         0.06033   -0.00607    0.02151    0.00068
AFIX  93
H3A   2    0.785060    0.469288    0.306957    11.00000   -1.20000
H3B   2    0.943662    0.348223    0.279993    11.00000   -1.20000
AFIX   0
C1    1    0.662076    0.294820    0.347874    11.00000    0.01921    0.02420 =
         0.03277   -0.00427    0.00111   -0.00160
C2    1    0.428270    0.109918    0.415298    11.00000    0.02585    0.02738 =
         0.03082   -0.00490   -0.00313    0.00113
H1    2    0.405810    0.413565    0.393765    11.00000    0.03623
HKLF 4
REM  exp_149_l_new_a.res in P2(1)2(1)2(1)
REM R1 =  0.0354 for    1485 Fo > 4sig(Fo)  and  0.0355 for all    1495 data
REM     90 parameters refined using      5 restraints
END
WGHT      0.0660      0.4052
REM Highest difference peak  0.626,  deepest hole -0.482,  1-sigma level  0.112
Q1    1   0.4841 -0.0622  0.4668  11.00000  0.05    0.63
Q2    1   0.2851 -0.0598  0.3991  11.00000  0.05    0.51
Q3    1   0.3065  0.0281  0.5224  11.00000  0.05    0.51
Q4    1   0.2996 -0.1621  0.5229  11.00000  0.05    0.50
Q5    1   0.1173 -0.0603  0.4740  11.00000  0.05    0.50
Q6    1   0.2963 -0.1521  0.3775  11.00000  0.05    0.49
Q7    1   0.2971  0.0430  0.3803  11.00000  0.05    0.49
Q8    1   0.0961 -0.0604  0.4473  11.00000  0.05    0.48
Q9    1   1.3627  0.2153  0.1999  11.00000  0.05    0.44
Q10   1   0.7210  0.2128  0.2758  11.00000  0.05    0.43
Q11   1   1.0320  0.2181  0.2026  11.00000  0.05    0.39
Q12   1   0.4993  0.1105  0.3602  11.00000  0.05    0.38
Q13   1   1.1942  0.1813  0.2346  11.00000  0.05    0.36
Q14   1   0.8979  0.1135  0.3627  11.00000  0.05    0.36
Q15   1   1.2073  0.1223  0.2634  11.00000  0.05    0.35
Q16   1   1.1834  0.2142  0.1410  11.00000  0.05    0.32
Q17   1   0.2963  0.5608  0.3478  11.00000  0.05    0.32
Q18   1   0.7234  0.0219  0.2764  11.00000  0.05    0.31
Q19   1   1.2233  0.4430  0.2785  11.00000  0.05    0.31
Q20   1   0.3306  0.1227  0.5172  11.00000  0.05    0.28
Q21   1   1.1653  0.3140  0.2649  11.00000  0.05    0.26
Q22   1   0.7918  0.2896  0.2166  11.00000  0.05    0.26
Q23   1   1.2041  0.1237  0.1233  11.00000  0.05    0.26
Q24   1   0.2619  0.1317  0.3857  11.00000  0.05    0.25
Q25   1   0.6845  0.0160  0.4343  11.00000  0.05    0.25
Q26   1   1.1922  0.4345  0.2466  11.00000  0.05    0.24
Q27   1   1.0466  0.3977  0.2724  11.00000  0.05    0.23
Q28   1  -0.0204 -0.0842  0.3659  11.00000  0.05    0.23
Q29   1   0.2436  0.6135  0.2759  11.00000  0.05    0.23
Q30   1   0.8379  0.4180  0.2472  11.00000  0.05    0.23
Q31   1   0.7258  0.1205  0.2844  11.00000  0.05    0.23
Q32   1   0.7034  0.3942  0.2456  11.00000  0.05    0.23
Q33   1   0.7015  0.1170  0.4194  11.00000  0.05    0.23
Q34   1   0.8264  0.3298  0.2528  11.00000  0.05    0.22
Q35   1   0.0442  0.7534  0.3358  11.00000  0.05    0.21
Q36   1   0.1054  0.5489  0.4519  11.00000  0.05    0.21
Q37   1   0.4765  0.4226  0.2271  11.00000  0.05    0.20
Q38   1   0.3266 -0.0587  0.3243  11.00000  0.05    0.20
Q39   1   0.2834  0.7440  0.3476  11.00000  0.05    0.20
Q40   1   0.7223  0.7380  0.4420  11.00000  0.05    0.20
Q41   1  -0.1133  0.7338  0.4391  11.00000  0.05    0.19
Q42   1   0.4993  0.3118  0.3466  11.00000  0.05    0.19
Q43   1   0.3079  0.2265  0.5054  11.00000  0.05    0.19
Q44   1   0.0569  0.7468  0.4001  11.00000  0.05    0.19
Q45   1   0.5746  0.4067  0.2627  11.00000  0.05    0.19
Q46   1   0.8077  0.5088  0.4004  11.00000  0.05    0.18
Q47   1   0.2409  0.6810  0.2799  11.00000  0.05    0.18
Q48   1   0.1753  0.6406  0.5240  11.00000  0.05    0.18
Q49   1   0.3888  0.7091  0.2794  11.00000  0.05    0.18
Q50   1  -0.0095  0.1426  0.4463  11.00000  0.05    0.17
;
_shelx_res_checksum     92223
