# Supplementary material for: Crystal structure and Hirshfeld surface analysis of 2-amino-5-bromo-1,3,4-triazol-3-ium chloride monohydrate
Source: Acta Crystallogr E Crystallogr Commun. 2026 Apr 29;82(Pt 5):525–9. doi: 10.1107/S2056989026004378 (PMC13148210; doi:10.1107/S2056989026004378)
Supplement: Supplementary file 2 [file e-82-00525-Isup2.hkl]

data_I                                                                          
_shelx_title ' exp_149_l_new_a.res in P2(1)2(1)2(1)'                            
_shelx_refln_list_code          4                                               
_shelx_F_calc_maximum      221.50                                               
_exptl_crystal_F_000       456.00                                               
_reflns_d_resolution_high  0.8132                                               
                                                                                
loop_                                                                           
 _space_group_symop_operation_xyz                                               
 'x, y, z'                                                                      
 '-x+1/2, -y, z+1/2'                                                            
 '-x, y+1/2, -z+1/2'                                                            
 'x+1/2, -y+1/2, -z'                                                            
                                                                                
_cell_length_a     5.3575                                                       
_cell_length_b     9.5328                                                       
_cell_length_c    15.0588                                                       
_cell_angle_alpha  90.000                                                       
_cell_angle_beta   90.000                                                       
_cell_angle_gamma  90.000                                                       
                                                                                
_shelx_F_squared_multiplier     1.000                                           
                                                                                
loop_                                                                           
 _refln_index_h                                                                 
 _refln_index_k                                                                 
 _refln_index_l                                                                 
 _refln_F_squared_calc                                                          
 _refln_F_squared_meas                                                          
 _refln_F_squared_sigma                                                         
 _refln_observed_status                                                         
   2   0   0      31000.87      32298.52       219.32 o                         
   4   0   0       1120.80       1090.37        33.31 o                         
   6   0   0        384.38        357.33        16.44 o                         
   1   1   0       7078.81       6923.23       174.66 o                         
   2   1   0       1878.40       1954.12        20.20 o                         
   3   1   0        559.21        563.42        26.90 o                         
   4   1   0       4070.30       4255.34        30.00 o                         
   5   1   0          5.02         13.14         1.86 o                         
   6   1   0        558.97        606.68        29.10 o                         
   0   2   0         44.15         27.57         1.64 o                         
   1   2   0          4.38          5.92         0.52 o                         
   2   2   0        622.88        564.09         8.86 o                         
   3   2   0          1.33          3.44         1.14 o                         
   4   2   0         77.06         80.77         2.86 o                         
   5   2   0          8.88         13.01         2.16 o                         
   6   2   0         40.01         43.43         3.77 o                         
   1   3   0        782.86        669.17         8.33 o                         
   2   3   0       1527.14       1453.84        46.02 o                         
   3   3   0        269.54        245.46         6.70 o                         
   4   3   0       2158.01       2260.20        37.87 o                         
   5   3   0        176.57        197.46         6.05 o                         
   6   3   0        286.07        312.27         9.16 o                         
   0   4   0       1403.18       1447.33        41.50 o                         
   1   4   0         41.32         63.54         2.46 o                         
   2   4   0          6.37         16.60         1.85 o                         
   3   4   0        389.69        367.42         5.72 o                         
   4   4   0          9.64         11.91         1.61 o                         
   5   4   0         35.72         35.24         2.55 o                         
   6   4   0          5.13          4.97         1.12 o                         
   1   5   0       2491.37       2665.53        20.98 o                         
   2   5   0       1872.76       1790.07        22.59 o                         
   3   5   0        898.31        845.72        16.06 o                         
   4   5   0        819.58        839.63        12.97 o                         
   5   5   0         67.36         67.85         3.31 o                         
   0   6   0       5897.36       6891.60       293.25 o                         
   1   6   0       1989.93       2006.96        32.64 o                         
   2   6   0       3541.88       3218.65        37.09 o                         
   3   6   0       4638.24       4259.67       113.06 o                         
   4   6   0         48.52         59.57         3.29 o                         
   5   6   0       2057.42       1882.29        22.21 o                         
   1   7   0       6919.93       7399.61        97.35 o                         
   2   7   0         20.73         19.79         2.69 o                         
   3   7   0       1123.56       1038.48        20.32 o                         
   4   7   0          1.56          5.76         1.38 o                         
   5   7   0          1.71          3.24         1.02 o                         
   0   8   0        685.91        681.31        16.83 o                         
   1   8   0        101.89        114.45         5.00 o                         
   2   8   0        215.75        233.28         8.35 o                         
   3   8   0          1.27          9.15         4.01 o                         
   4   8   0          2.42          4.79         1.58 o                         
   1   9   0       1145.13       1280.06        28.09 o                         
   2   9   0        199.68        215.04         9.54 o                         
   3   9   0        669.35        677.23        15.05 o                         
   4   9   0        162.94        157.50         9.37 o                         
   0  10   0         39.85         46.69         8.78 o                         
   1  10   0        230.73        265.42        30.17 o                         
   2  10   0         47.59         54.32         4.31 o                         
   3  10   0        185.39        162.69         5.86 o                         
   1  11   0        994.12       1129.19       101.77 o                         
   2  11   0          0.16          3.56         0.95 o                         
   1   0   1       1480.69       1375.15        22.25 o                         
   2   0   1       7563.77       8183.54       124.65 o                         
   3   0   1        142.39        134.92         5.86 o                         
   4   0   1       1579.82       1615.08        27.56 o                         
   5   0   1         52.74         52.93         2.81 o                         
   6   0   1        525.90        565.77        27.02 o                         
  -6   1   1        102.27        104.57         3.72 o                         
  -5   1   1       1116.10       1153.37        24.77 o                         
  -4   1   1        262.56        274.30         5.06 o                         
  -3   1   1       3404.51       3629.32        33.20 o                         
  -2   1   1       1403.30       1411.66        25.44 o                         
  -1   1   1       1465.30       1532.15        31.73 o                         
   0   1   1        144.89        147.66         2.36 o                         
   1   1   1       1653.43       1697.84        21.62 o                         
   2   1   1       1357.74       1357.01        11.60 o                         
   3   1   1       3577.29       3609.66       100.85 o                         
   4   1   1        263.37        266.99         6.39 o                         
   5   1   1       1044.01       1091.19        18.74 o                         
   6   1   1        112.05        117.18         5.62 o                         
  -6   2   1         18.71         23.55         2.92 o                         
  -5   2   1        512.50        523.72         8.92 o                         
  -4   2   1        444.63        462.08         9.41 o                         
  -3   2   1       2073.19       2021.21        40.35 o                         
  -2   2   1       1196.52       1214.23        11.31 o                         
  -1   2   1       4582.46       4506.83        24.28 o                         
   0   2   1        670.12        828.13        40.44 o                         
   1   2   1       4467.83       4337.78        89.33 o                         
   2   2   1       1201.82       1118.94        44.12 o                         
   3   2   1       2006.33       1918.34        29.56 o                         
   4   2   1        455.91        469.45         9.81 o                         
   5   2   1        477.71        508.86         9.58 o                         
   6   2   1         13.89         19.05         2.16 o                         
  -6   3   1        397.03        400.17        32.04 o                         
  -5   3   1         17.51         16.57         1.86 o                         
  -4   3   1        572.66        602.90        13.52 o                         
  -3   3   1       2181.34       2129.05        25.49 o                         
  -2   3   1       3809.66       3780.13        45.12 o                         
  -1   3   1      11959.19      12107.09       268.46 o                         
   0   3   1       5809.35       5706.83        36.92 o                         
   1   3   1      11809.26      12269.41        53.86 o                         
   2   3   1       3665.37       3740.88       117.09 o                         
   3   3   1       2206.92       2105.20        29.87 o                         
   4   3   1        557.52        596.34        14.26 o                         
   5   3   1         15.25         12.88         1.48 o                         
   6   3   1        430.58        451.88        11.03 o                         
  -6   4   1         81.60         74.42         3.90 o                         
  -5   4   1        471.86        477.44        17.01 o                         
  -4   4   1        584.91        602.06        12.26 o                         
  -3   4   1       1510.12       1416.86        25.34 o                         
  -2   4   1       1079.20       1074.17        18.02 o                         
  -1   4   1       6402.38       5876.97       196.34 o                         
   0   4   1        718.60        769.13        18.45 o                         
   1   4   1       6405.35       6214.17        42.33 o                         
   2   4   1       1172.36       1188.11        19.92 o                         
   3   4   1       1651.24       1594.34        41.50 o                         
   4   4   1        576.71        632.38         9.78 o                         
   5   4   1        420.07        444.95        14.92 o                         
   6   4   1         86.71         86.38         6.05 o                         
  -5   5   1         34.43         35.18         2.73 o                         
  -4   5   1        505.27        512.35        10.31 o                         
  -3   5   1        160.79        147.41         4.17 o                         
  -2   5   1       2773.78       2637.51        39.24 o                         
  -1   5   1        501.10        517.76         8.06 o                         
   0   5   1       9197.08      10509.16       102.94 o                         
   1   5   1        480.05        522.73        11.81 o                         
   2   5   1       2971.95       2786.24        26.44 o                         
   3   5   1        177.98        171.03         5.47 o                         
   4   5   1        596.39        613.57        11.30 o                         
   5   5   1         26.37         27.54         2.73 o                         
  -5   6   1         44.51         44.01         2.69 o                         
  -4   6   1        628.65        631.82        11.92 o                         
  -3   6   1        434.97        411.87         9.97 o                         
  -2   6   1        771.64        687.71        11.75 o                         
  -1   6   1       2025.04       2023.37        44.56 o                         
   0   6   1        256.03        297.57        11.08 o                         
   1   6   1       2032.42       2096.75        18.70 o                         
   2   6   1        774.33        726.53        21.72 o                         
   3   6   1        397.72        398.39        12.61 o                         
   4   6   1        641.66        644.09        15.69 o                         
   5   6   1         48.10         49.38         3.55 o                         
  -5   7   1        324.36        309.36         6.43 o                         
  -4   7   1         54.89         52.58         3.23 o                         
  -3   7   1        788.51        678.14        16.61 o                         
  -2   7   1       1017.42        945.52        23.62 o                         
  -1   7   1        482.38        501.07        10.75 o                         
   0   7   1       1692.99       1898.36        30.18 o                         
   1   7   1        503.42        576.41        16.64 o                         
   2   7   1        937.69       1038.36        17.82 o                         
   3   7   1        815.21        751.29        27.21 o                         
   4   7   1         40.56         41.28         2.50 o                         
   5   7   1        331.26        329.89         9.57 o                         
  -4   8   1        690.15        635.35        12.64 o                         
  -3   8   1          2.23          4.98         1.69 o                         
  -2   8   1        907.91        994.91        27.59 o                         
  -1   8   1        105.77        107.02         6.11 o                         
   0   8   1       1321.79       1448.26       124.40 o                         
   1   8   1        106.46        113.13         5.62 o                         
   2   8   1        910.60       1046.19       121.82 o                         
   3   8   1          3.92         11.75         8.03 o                         
   4   8   1        668.76        612.48        12.68 o                         
  -4   9   1        814.56        828.99        14.68 o                         
  -3   9   1        180.97        166.34         5.90 o                         
  -2   9   1        442.06        463.54        13.29 o                         
  -1   9   1          3.24          7.44         2.51 o                         
   0   9   1        165.18        213.06        15.33 o                         
   1   9   1          0.64         10.18         3.40 o                         
   2   9   1        418.26        439.92        13.33 o                         
   3   9   1        186.75        175.99        10.88 o                         
   4   9   1        802.12        739.75        25.49 o                         
  -3  10   1         12.01         13.04         2.39 o                         
  -2  10   1        461.99        483.34         9.99 o                         
  -1  10   1        149.48        167.93         9.62 o                         
   0  10   1        803.69       1074.13        24.21 o                         
   1  10   1        142.18        176.69         9.98 o                         
   2  10   1        440.59        453.03        11.62 o                         
   3  10   1         16.00         13.73         1.67 o                         
  -2  11   1        438.08        407.90         9.42 o                         
  -1  11   1         94.62        102.19         7.98 o                         
   0  11   1        961.22       1301.64        22.86 o                         
   1  11   1         81.55        111.18         7.55 o                         
   2  11   1        455.12        477.63        69.75 o                         
   0   0   2       3003.59       2480.48        38.09 o                         
   1   0   2          1.38          8.91         1.64 o                         
   2   0   2        416.01        339.00         8.66 o                         
   3   0   2        418.39        424.89         8.62 o                         
   4   0   2         24.31         23.92         1.39 o                         
   5   0   2        107.81        112.90         4.58 o                         
   6   0   2          2.24          5.45         1.33 o                         
  -6   1   2         59.13         63.48         3.20 o                         
  -5   1   2        377.00        419.34        11.90 o                         
  -4   1   2        202.54        207.57         3.73 o                         
  -3   1   2       1219.47       1173.14        18.26 o                         
  -2   1   2       2004.77       1914.29        39.28 o                         
  -1   1   2       7287.73       7574.74        48.52 o                         
   0   1   2       2659.08       2883.55        71.14 o                         
   1   1   2       7766.01       7656.72       103.74 o                         
   2   1   2       1937.57       1835.29        16.36 o                         
   3   1   2       1199.34       1146.43        14.70 o                         
   4   1   2        218.47        230.81         5.89 o                         
   5   1   2        364.66        384.86         8.88 o                         
   6   1   2         71.60         75.25         3.08 o                         
  -6   2   2        260.16        254.89         7.10 o                         
  -5   2   2        312.52        334.87         9.62 o                         
  -4   2   2        681.49        664.14         9.31 o                         
  -3   2   2       1580.49       1547.96        30.88 o                         
  -2   2   2       4175.12       4108.72        59.57 o                         
  -1   2   2       4706.47       5203.34       111.96 o                         
   0   2   2      10010.61      11030.74       243.09 o                         
   1   2   2       4727.27       5141.15        55.68 o                         
   2   2   2       4253.95       3894.74        39.11 o                         
   3   2   2       1604.48       1496.12        26.28 o                         
   4   2   2        691.29        708.76        24.46 o                         
   5   2   2        328.35        336.24         7.73 o                         
   6   2   2        269.33        284.22        12.62 o                         
  -6   3   2        385.43        403.55        10.15 o                         
  -5   3   2        468.29        512.65        11.38 o                         
  -4   3   2       2595.28       2656.26        40.18 o                         
  -3   3   2       2328.13       2316.33        35.54 o                         
  -2   3   2       3224.71       3019.30        31.09 o                         
  -1   3   2       3421.73       3683.55        18.95 o                         
   0   3   2       2802.32       2800.33        93.14 o                         
   1   3   2       3358.15       3742.26        71.11 o                         
   2   3   2       3281.81       3220.71        37.24 o                         
   3   3   2       2224.27       2404.15        60.60 o                         
   4   3   2       2589.65       2732.98        77.23 o                         
   5   3   2        465.36        488.90         7.71 o                         
   6   3   2        406.89        418.59        10.11 o                         
  -6   4   2        137.74        153.54         6.71 o                         
  -5   4   2       1069.57       1029.33        29.26 o                         
  -4   4   2       1839.16       1825.84        19.25 o                         
  -3   4   2       3636.63       3406.26        57.61 o                         
  -2   4   2       1284.44       1342.08        16.90 o                         
  -1   4   2        927.68        939.04        13.60 o                         
   0   4   2         23.37         41.55         5.30 o                         
   1   4   2        950.45        958.79         9.92 o                         
   2   4   2       1378.27       1386.45        21.91 o                         
   3   4   2       3535.59       3584.80        86.22 o                         
   4   4   2       1849.26       1920.19        50.31 o                         
   5   4   2       1113.46       1181.75        14.90 o                         
   6   4   2        123.11        129.44         5.04 o                         
  -5   5   2         95.42        101.38         4.28 o                         
  -4   5   2        360.98        343.07         9.77 o                         
  -3   5   2        161.81        151.50         4.18 o                         
  -2   5   2        962.35        914.11        28.32 o                         
  -1   5   2       1333.70       1266.19        27.60 o                         
   0   5   2       3150.65       3969.49        38.63 o                         
   1   5   2       1415.89       1394.32        34.86 o                         
   2   5   2        871.43        792.35        20.12 o                         
   3   5   2        153.90        150.70         6.15 o                         
   4   5   2        353.49        360.03        12.55 o                         
   5   5   2         88.11         97.91         4.65 o                         
  -5   6   2         23.23         23.94         2.11 o                         
  -4   6   2        487.81        484.71        11.00 o                         
  -3   6   2         38.02         42.39         3.77 o                         
  -2   6   2        547.17        521.92        10.10 o                         
  -1   6   2        249.76        235.61         8.13 o                         
   0   6   2       1097.74       1096.89       119.65 o                         
   1   6   2        259.58        276.92         6.93 o                         
   2   6   2        556.26        602.50        14.32 o                         
   3   6   2         43.27         43.88         2.33 o                         
   4   6   2        483.75        457.22        11.22 o                         
   5   6   2         24.11         24.46         2.32 o                         
  -5   7   2        157.20        136.73         4.26 o                         
  -4   7   2        150.42        145.77         7.12 o                         
  -3   7   2        414.25        381.01        10.25 o                         
  -2   7   2        190.22        179.63         5.85 o                         
  -1   7   2        715.60        741.54        39.29 o                         
   0   7   2         50.14         56.53         4.73 o                         
   1   7   2        668.12        712.42        39.08 o                         
   2   7   2        195.64        226.03        18.85 o                         
   3   7   2        387.20        381.57        13.74 o                         
   4   7   2        160.22        151.93         4.39 o                         
   5   7   2        161.03        162.78         5.85 o                         
  -4   8   2        132.68        121.97         5.47 o                         
  -3   8   2        699.00        659.04        25.57 o                         
  -2   8   2       1301.77       1309.06        56.32 o                         
  -1   8   2       1691.17       1783.02        69.57 o                         
   0   8   2       2239.19       2209.72       171.68 o                         
   1   8   2       1645.08       1788.74       109.77 o                         
   2   8   2       1391.41       1370.96        28.93 o                         
   3   8   2        696.66        765.85        87.06 o                         
   4   8   2        134.32        132.44         4.96 o                         
  -4   9   2          3.32          5.33         1.00 o                         
  -3   9   2        444.27        427.14         9.20 o                         
  -2   9   2        420.32        438.81        18.00 o                         
  -1   9   2       1608.13       1619.92        28.25 o                         
   0   9   2        163.30        170.72         7.42 o                         
   1   9   2       1627.12       1684.86        80.02 o                         
   2   9   2        412.47        424.81        12.88 o                         
   3   9   2        450.48        442.25        11.70 o                         
   4   9   2          4.47          7.45         1.35 o                         
  -3  10   2        286.79        271.80         6.33 o                         
  -2  10   2        684.21        654.56        23.21 o                         
  -1  10   2        693.93        861.66        25.29 o                         
   0  10   2       1103.31       1379.55        68.95 o                         
   1  10   2        707.90       1040.22        83.13 o                         
   2  10   2        657.67        576.72        49.84 o                         
   3  10   2        284.73        254.78         7.00 o                         
  -2  11   2        260.78        236.49         6.33 o                         
  -1  11   2        187.88        207.97        13.09 o                         
   0  11   2        101.36        112.47         5.66 o                         
   1  11   2        196.84        211.22        31.37 o                         
   2  11   2        248.45        322.31         9.27 o                         
   1   0   3       9736.59       9281.04        86.09 o                         
   2   0   3        663.86        575.85        18.39 o                         
   3   0   3       5572.41       5570.51       102.73 o                         
   4   0   3        840.35        790.96        16.26 o                         
   5   0   3       2152.37       2382.68        64.06 o                         
   6   0   3         33.66         36.47         2.44 o                         
  -6   1   3         50.70         49.20         2.75 o                         
  -5   1   3         14.62         18.16         1.76 o                         
  -4   1   3        418.59        420.34         6.50 o                         
  -3   1   3       1287.13       1261.48        25.27 o                         
  -2   1   3        939.26        922.15        29.38 o                         
  -1   1   3       2138.24       2140.53        30.87 o                         
   0   1   3       1464.36       1239.66        32.28 o                         
   1   1   3       2064.85       1994.46        20.15 o                         
   2   1   3        908.37        887.72        22.33 o                         
   3   1   3       1296.83       1279.55        20.61 o                         
   4   1   3        422.39        439.98        11.10 o                         
   5   1   3         13.73         14.67         1.66 o                         
   6   1   3         60.96         60.18         2.49 o                         
  -6   2   3        446.73        427.13         8.74 o                         
  -5   2   3         87.90         96.63         3.28 o                         
  -4   2   3       1122.17       1117.60        15.56 o                         
  -3   2   3        191.99        183.53         4.73 o                         
  -2   2   3       1289.42       1274.45        25.80 o                         
  -1   2   3        289.32        257.33        13.33 o                         
   0   2   3         68.92         76.39         2.21 o                         
   1   2   3        267.19        223.46         7.27 o                         
   2   2   3       1183.23       1030.18        88.94 o                         
   3   2   3        164.35        158.07        10.60 o                         
   4   2   3       1162.53       1142.97        38.79 o                         
   5   2   3         99.23        103.00         4.30 o                         
   6   2   3        443.80        425.37        18.05 o                         
  -6   3   3        108.86        107.65         3.67 o                         
  -5   3   3        646.12        652.23        15.71 o                         
  -4   3   3        392.17        404.43         7.49 o                         
  -3   3   3       2554.07       2519.02        45.41 o                         
  -2   3   3       6393.08       6282.14        33.03 o                         
  -1   3   3       5596.62       5963.24       134.47 o                         
   0   3   3      16189.54      18193.46       279.62 o                         
   1   3   3       5781.70       6235.92        42.51 o                         
   2   3   3       6371.92       6175.85        44.29 o                         
   3   3   3       2690.01       2704.91        74.10 o                         
   4   3   3        376.00        390.55        10.77 o                         
   5   3   3        613.35        627.16        13.36 o                         
   6   3   3        100.06        105.45         4.05 o                         
  -6   4   3        203.43        202.45        14.64 o                         
  -5   4   3         20.88         18.81         2.38 o                         
  -4   4   3        430.58        432.31         8.17 o                         
  -3   4   3        758.51        704.91        12.76 o                         
  -2   4   3       1559.48       1595.51        18.13 o                         
  -1   4   3       4977.74       5251.26        53.88 o                         
   0   4   3        921.65        871.08        37.56 o                         
   1   4   3       4740.10       5163.04        40.56 o                         
   2   4   3       1393.00       1367.26        36.84 o                         
   3   4   3        768.90        754.18        17.07 o                         
   4   4   3        424.06        444.42        12.94 o                         
   5   4   3         20.72         19.94         1.83 o                         
   6   4   3        209.66        207.73         6.02 o                         
  -5   5   3         61.61         61.98         3.36 o                         
  -4   5   3        410.88        392.92         9.64 o                         
  -3   5   3        317.16        300.95         5.44 o                         
  -2   5   3        160.37        148.34         4.31 o                         
  -1   5   3       2490.67       2623.59        73.65 o                         
   0   5   3         99.53         90.63         7.19 o                         
   1   5   3       2386.48       2760.00        64.40 o                         
   2   5   3        154.83        153.02         5.35 o                         
   3   5   3        275.22        283.95         5.26 o                         
   4   5   3        401.31        404.84        10.76 o                         
   5   5   3         51.21         57.21         3.23 o                         
  -5   6   3        264.63        269.33        10.46 o                         
  -4   6   3        247.10        244.11         8.32 o                         
  -3   6   3       1337.05       1296.85        23.32 o                         
  -2   6   3       2019.87       1932.76        54.52 o                         
  -1   6   3       1101.98       1096.97        52.19 o                         
   0   6   3       5475.62       5941.29       247.05 o                         
   1   6   3       1100.61       1055.54        45.68 o                         
   2   6   3       2036.28       2088.83       107.42 o                         
   3   6   3       1297.97       1269.76        31.58 o                         
   4   6   3        239.94        228.95         5.78 o                         
   5   6   3        255.33        273.50        12.48 o                         
  -5   7   3         44.45         43.07         2.19 o                         
  -4   7   3        628.20        615.51        15.65 o                         
  -3   7   3        328.95        294.89        12.46 o                         
  -2   7   3        749.96        721.78        28.51 o                         
  -1   7   3        241.86        265.01        19.71 o                         
   0   7   3         88.60         94.41         8.66 o                         
   1   7   3        254.79        266.32        14.36 o                         
   2   7   3        740.56        776.42        33.90 o                         
   3   7   3        347.62        315.04        10.30 o                         
   4   7   3        627.26        599.76        13.24 o                         
   5   7   3         45.99         48.14         3.36 o                         
  -4   8   3        108.50        107.90         6.12 o                         
  -3   8   3        377.39        360.90        16.39 o                         
  -2   8   3        183.58        183.42         8.42 o                         
  -1   8   3        683.70        677.44        31.27 o                         
   0   8   3        436.54        504.12        21.35 o                         
   1   8   3        679.54        908.09       132.45 o                         
   2   8   3        179.96        174.44         8.01 o                         
   3   8   3        392.02        437.43        81.97 o                         
   4   8   3        108.42        109.66         3.92 o                         
  -3   9   3        971.11        915.42        14.69 o                         
  -2   9   3         54.15         69.66         6.34 o                         
  -1   9   3        501.75        502.29        24.25 o                         
   0   9   3          2.26          5.50         2.11 o                         
   1   9   3        520.97        641.74       104.59 o                         
   2   9   3         60.73         62.36         4.82 o                         
   3   9   3        998.31        943.42        30.68 o                         
   4   9   3        322.02        333.37        29.77 o                         
  -3  10   3        275.14        274.94         7.81 o                         
  -2  10   3        107.82        102.72         4.13 o                         
  -1  10   3        813.45        859.65        37.47 o                         
   0  10   3        668.49        708.49        14.08 o                         
   1  10   3        793.43       1086.82        65.62 o                         
   2  10   3        112.80        108.33         5.68 o                         
   3  10   3        258.83        248.64        12.54 o                         
  -1  11   3         54.26         51.38         2.93 o                         
   0  11   3         19.16         19.56         1.97 o                         
   1  11   3         56.26         54.75         5.73 o                         
   0   0   4       4078.87       3542.92        27.17 o                         
   1   0   4      49061.55      45017.91       319.12 o                         
   2   0   4          4.38          5.45         1.08 o                         
   3   0   4       3634.01       3359.43       130.39 o                         
   4   0   4         14.91         18.31         1.63 o                         
   5   0   4          0.10          2.28         0.94 o                         
   6   0   4          1.93          2.88         1.29 o                         
  -6   1   4         10.72         12.95         1.87 o                         
  -5   1   4        895.43       1012.81        14.96 o                         
  -4   1   4        409.12        405.40         7.44 o                         
  -3   1   4       2758.78       2626.25        56.62 o                         
  -2   1   4       3073.51       3014.03        21.59 o                         
  -1   1   4       7085.96       6884.58       114.55 o                         
   0   1   4      11008.56      11623.66        65.58 o                         
   1   1   4       7448.01       6993.65       132.33 o                         
   2   1   4       3053.68       2926.38        88.03 o                         
   3   1   4       2857.02       2730.02       177.51 o                         
   4   1   4        371.16        365.80        11.42 o                         
   5   1   4        913.25       1003.83        25.99 o                         
   6   1   4          9.61         13.40         1.57 o                         
  -6   2   4         39.32         43.40         2.91 o                         
  -5   2   4        637.06        688.50         9.06 o                         
  -4   2   4        217.41        225.25         4.77 o                         
  -3   2   4       1919.55       1837.66        26.86 o                         
  -2   2   4        206.35        180.82         4.06 o                         
  -1   2   4        273.78        263.41         3.88 o                         
   0   2   4       1734.82       1781.76        39.99 o                         
   1   2   4        283.03        310.45         9.83 o                         
   2   2   4        252.48        210.39         8.82 o                         
   3   2   4       1886.38       1697.31        28.99 o                         
   4   2   4        216.14        215.13         8.98 o                         
   5   2   4        608.23        636.22        14.10 o                         
   6   2   4         30.61         33.13         2.19 o                         
  -6   3   4         69.66         71.76         3.83 o                         
  -5   3   4        364.81        370.04         6.73 o                         
  -4   3   4        179.48        186.70         5.62 o                         
  -3   3   4        855.28        785.89        11.82 o                         
  -2   3   4         89.01         80.90         3.84 o                         
  -1   3   4        123.99        129.71         3.49 o                         
   0   3   4         61.62         48.18         1.84 o                         
   1   3   4        115.66        105.73         8.95 o                         
   2   3   4         92.67         87.93        10.80 o                         
   3   3   4        881.94        814.25        20.08 o                         
   4   3   4        173.62        177.53         4.97 o                         
   5   3   4        353.76        346.20        13.82 o                         
   6   3   4         69.98         75.21         3.41 o                         
  -5   4   4        253.00        254.18        11.07 o                         
  -4   4   4        350.25        333.62         8.06 o                         
  -3   4   4        753.59        689.07        15.40 o                         
  -2   4   4        564.83        550.07        13.16 o                         
  -1   4   4        849.03        980.82        20.90 o                         
   0   4   4       2599.06       2791.87        60.53 o                         
   1   4   4        938.56       1166.86        22.52 o                         
   2   4   4        560.72        547.80        12.36 o                         
   3   4   4        754.05        698.14         8.21 o                         
   4   4   4        340.12        343.37         9.96 o                         
   5   4   4        269.86        262.60         8.27 o                         
   6   4   4          6.05          5.99         1.83 o                         
  -5   5   4        513.43        486.08        41.02 o                         
  -4   5   4        539.58        492.63        13.14 o                         
  -3   5   4       1489.90       1435.24        23.26 o                         
  -2   5   4        885.52        936.97        17.57 o                         
  -1   5   4       2312.22       2586.95       110.60 o                         
   0   5   4        459.31        490.29        11.90 o                         
   1   5   4       2271.16       2423.33        37.48 o                         
   2   5   4        854.13        882.23        18.32 o                         
   3   5   4       1397.51       1330.16        23.63 o                         
   4   5   4        561.38        526.75        16.81 o                         
   5   5   4        559.41        558.50        23.87 o                         
  -5   6   4         11.07         13.51         1.87 o                         
  -4   6   4       1747.09       1733.60        35.41 o                         
  -3   6   4        461.41        456.09        14.94 o                         
  -2   6   4       2289.60       2217.50        28.36 o                         
  -1   6   4       2986.30       3186.32        93.05 o                         
   0   6   4         10.58          9.11         2.53 o                         
   1   6   4       3060.70       3081.06        29.32 o                         
   2   6   4       2369.97       2417.08        83.33 o                         
   3   6   4        485.35        478.25         9.85 o                         
   4   6   4       1730.16       1695.02        39.92 o                         
   5   6   4         12.49         15.10         1.77 o                         
  -5   7   4          4.28          5.39         1.19 o                         
  -4   7   4        566.39        585.29        29.87 o                         
  -3   7   4         93.67         87.43         4.76 o                         
  -2   7   4       2904.22       2858.35        29.83 o                         
  -1   7   4        142.57        141.84         4.90 o                         
   0   7   4       5617.63       5693.70       269.71 o                         
   1   7   4        160.73        165.34         6.03 o                         
   2   7   4       2873.27       2933.05        59.68 o                         
   3   7   4         97.60         92.53         3.79 o                         
   4   7   4        548.05        570.47        15.57 o                         
   5   7   4          3.88          5.39         1.50 o                         
  -4   8   4         64.40         60.89         4.23 o                         
  -3   8   4        133.42        119.68         4.99 o                         
  -2   8   4        724.83        653.30        26.37 o                         
  -1   8   4        598.99        576.27        52.24 o                         
   0   8   4       1299.79       1512.75        29.32 o                         
   1   8   4        643.14        708.59        15.13 o                         
   2   8   4        787.87        790.19        14.33 o                         
   3   8   4        127.15        128.18         7.03 o                         
   4   8   4         70.37         68.03         4.26 o                         
  -3   9   4        203.43        181.28        10.71 o                         
  -2   9   4        396.22        364.30        23.56 o                         
  -1   9   4         42.95         41.65         3.64 o                         
   0   9   4        271.83        287.46         9.45 o                         
   1   9   4         44.85         53.95         7.80 o                         
   2   9   4        376.46        383.71         9.14 o                         
   3   9   4        194.24        221.38        12.30 o                         
  -3  10   4         95.97         93.87         9.37 o                         
  -2  10   4        457.00        402.69        14.84 o                         
  -1  10   4        131.20        131.43         6.09 o                         
   0  10   4        616.35        648.54        13.65 o                         
   1  10   4        114.53        102.63         5.24 o                         
   2  10   4        433.83        374.43        29.23 o                         
   3  10   4        103.09        109.01        34.25 o                         
  -1  11   4         25.53         21.65         2.08 o                         
   0  11   4        739.94        717.05        61.33 o                         
   1  11   4         21.38         18.82         2.14 o                         
   1   0   5        356.47        320.25         5.55 o                         
   2   0   5        124.58         94.41         5.38 o                         
   3   0   5       1054.63        881.32        33.12 o                         
   4   0   5       1287.13       1303.83        18.55 o                         
   5   0   5        181.22        216.67        10.12 o                         
   6   0   5         85.79         92.50         5.58 o                         
  -6   1   5        657.32        624.40        26.00 o                         
  -5   1   5        234.91        244.66         5.13 o                         
  -4   1   5       2421.04       2439.51        55.34 o                         
  -3   1   5        514.34        511.01        11.12 o                         
  -2   1   5       3559.16       3292.73        83.00 o                         
  -1   1   5        511.34        497.99         7.14 o                         
   0   1   5       3550.10       3626.57       184.01 o                         
   1   1   5        426.61        396.57         6.88 o                         
   2   1   5       3881.19       3508.35        36.36 o                         
   3   1   5        498.60        476.25        13.90 o                         
   4   1   5       2428.55       2448.40        30.15 o                         
   5   1   5        251.07        253.07         6.97 o                         
   6   1   5        632.91        643.56        31.66 o                         
  -6   2   5         56.77         55.15         3.60 o                         
  -5   2   5         95.14        108.40         3.72 o                         
  -4   2   5        611.26        595.46        12.99 o                         
  -3   2   5        400.03        380.01         5.47 o                         
  -2   2   5       5028.60       4844.36        46.06 o                         
  -1   2   5        792.08        820.38         8.83 o                         
   0   2   5       7843.65       8592.49       244.48 o                         
   1   2   5        806.24        835.06        76.23 o                         
   2   2   5       4890.53       4740.64        39.32 o                         
   3   2   5        401.25        387.68         6.42 o                         
   4   2   5        570.94        527.27        26.97 o                         
   5   2   5         96.52        105.97         6.23 o                         
   6   2   5         56.78         60.89         3.09 o                         
  -6   3   5         56.85         58.00         4.00 o                         
  -5   3   5        121.49        123.19         4.05 o                         
  -4   3   5         69.83         68.57         3.52 o                         
  -3   3   5        210.07        195.54         5.12 o                         
  -2   3   5       1064.79       1157.68        12.99 o                         
  -1   3   5       1750.17       1795.68        55.09 o                         
   0   3   5       1500.41       1724.23        18.18 o                         
   1   3   5       1791.15       2039.60        30.90 o                         
   2   3   5       1072.99       1210.84        24.44 o                         
   3   3   5        188.48        175.94         3.79 o                         
   4   3   5         62.60         67.38         3.91 o                         
   5   3   5        132.58        129.59         5.57 o                         
   6   3   5         60.03         59.16         3.55 o                         
  -5   4   5        554.66        542.97        11.31 o                         
  -4   4   5         91.70         95.76         5.39 o                         
  -3   4   5        768.75        746.14        15.85 o                         
  -2   4   5       3555.08       3529.61        55.05 o                         
  -1   4   5        185.44        214.03         6.33 o                         
   0   4   5       8922.10      10529.83       122.85 o                         
   2   4   5       3573.24       3332.37        54.01 o                         
   3   4   5        785.69        763.58         9.79 o                         
   4   4   5        120.00        137.62         4.63 o                         
   5   4   5        525.94        601.51        15.08 o                         
  -5   5   5         37.23         38.73         2.81 o                         
  -4   5   5        472.35        427.34        13.81 o                         
  -3   5   5       1238.20       1169.93        30.31 o                         
  -2   5   5       1427.03       1446.20        21.77 o                         
  -1   5   5       5401.06       5922.65       186.99 o                         
   0   5   5        680.17        647.06        42.02 o                         
   1   5   5       5388.94       5527.93       253.96 o                         
   2   5   5       1433.13       1387.54        21.62 o                         
   3   5   5       1412.28       1369.87        13.60 o                         
   4   5   5        451.86        439.93         8.29 o                         
   5   5   5         53.23         56.16         4.47 o                         
  -5   6   5        104.46        117.99         4.77 o                         
  -4   6   5         41.87         40.04         6.00 o                         
  -3   6   5        641.99        587.60        18.26 o                         
  -2   6   5        190.88        198.65         6.44 o                         
  -1   6   5       1307.27       1499.23        71.55 o                         
   0   6   5        452.58        476.12        19.06 o                         
   1   6   5       1250.41       1366.87        22.89 o                         
   2   6   5        181.83        186.53         7.69 o                         
   3   6   5        646.55        629.91        11.46 o                         
   4   6   5         30.06         37.77         3.06 o                         
   5   6   5         95.49        105.97         8.41 o                         
  -4   7   5        390.83        422.89        43.55 o                         
  -3   7   5        584.59        558.63        35.03 o                         
  -2   7   5        408.93        418.68        10.38 o                         
  -1   7   5       2039.53       2051.95        69.24 o                         
   0   7   5        122.28        122.28         7.65 o                         
   1   7   5       1974.31       2091.14        33.33 o                         
   2   7   5        434.58        444.30        11.15 o                         
   3   7   5        566.96        551.02        11.94 o                         
   4   7   5        410.89        433.83        14.96 o                         
  -4   8   5         13.31         11.39         2.31 o                         
  -3   8   5        718.62        625.49        32.71 o                         
  -2   8   5         32.18         26.57         3.34 o                         
  -1   8   5        503.37        494.03        12.99 o                         
   0   8   5          0.37          4.88         1.88 o                         
   1   8   5        470.03        486.29        16.04 o                         
   2   8   5         26.64         27.92         2.80 o                         
   3   8   5        744.55        691.41        12.38 o                         
   4   8   5         17.08         15.40         2.08 o                         
  -3   9   5         94.72         77.80         4.43 o                         
  -2   9   5         13.37         14.11         2.08 o                         
  -1   9   5         75.27         63.77         4.12 o                         
   0   9   5          7.68         12.29         2.89 o                         
   1   9   5         60.60         62.70         8.44 o                         
   2   9   5         15.89         13.07         2.75 o                         
   3   9   5         97.69         96.42         8.28 o                         
  -2  10   5          5.79          5.35         1.28 o                         
  -1  10   5        171.64        160.45        10.68 o                         
   0  10   5         38.94         30.69         3.54 o                         
   1  10   5        167.67        161.70        17.17 o                         
   2  10   5          6.29          6.75         1.71 o                         
  -1  11   5       1125.45        920.20        18.63 o                         
   0  11   5          0.20          2.15         0.96 o                         
   1  11   5       1156.48       1128.28        30.91 o                         
   0   0   6        210.50        168.37        21.22 o                         
   1   0   6       3292.92       2587.90        87.52 o                         
   2   0   6       1174.36        946.84        17.97 o                         
   3   0   6       1061.60        978.53        28.75 o                         
   4   0   6          0.28          3.00         1.04 o                         
   5   0   6         13.25         14.52         2.13 o                         
   6   0   6         91.20         88.52         3.96 o                         
  -6   1   6        215.77        209.51        18.76 o                         
  -5   1   6         64.84         67.58         3.65 o                         
  -4   1   6        413.98        399.44        12.93 o                         
  -3   1   6         70.21         66.48         2.73 o                         
  -2   1   6       2223.42       1952.21        21.84 o                         
  -1   1   6        375.92        360.98         7.75 o                         
   0   1   6       4338.51       3993.26        69.92 o                         
   1   1   6        439.27        421.24        12.35 o                         
   2   1   6       2296.80       1991.97        23.16 o                         
   3   1   6         76.54         71.74         3.44 o                         
   4   1   6        398.39        385.65         8.30 o                         
   5   1   6         67.76         73.48         3.04 o                         
   6   1   6        218.11        223.52         9.01 o                         
  -6   2   6          3.06          4.08         1.86 o                         
  -5   2   6        132.36        146.03         3.88 o                         
  -4   2   6        252.49        254.22         5.83 o                         
  -3   2   6        910.95        905.76        10.28 o                         
  -2   2   6        624.55        619.68        11.85 o                         
  -1   2   6       4868.87       4973.25        92.47 o                         
   0   2   6        494.27        532.61        33.42 o                         
   1   2   6       4962.90       5223.31       129.53 o                         
   2   2   6        679.73        660.62        15.91 o                         
   3   2   6        948.80        930.06        15.80 o                         
   4   2   6        284.80        290.49        18.57 o                         
   5   2   6        143.80        152.18         6.68 o                         
   6   2   6          3.67          2.59         0.93 o                         
  -5   3   6       1436.31       1489.71        33.07 o                         
  -4   3   6        496.44        517.97        13.71 o                         
  -3   3   6       3199.49       2988.00       114.08 o                         
  -2   3   6       2554.32       2589.83        23.02 o                         
  -1   3   6       1128.30       1131.04        19.20 o                         
   0   3   6       2355.42       2597.09        54.75 o                         
   1   3   6       1097.02       1439.95        26.57 o                         
   2   3   6       2462.18       2599.86        28.82 o                         
   3   3   6       3213.50       3043.55        81.90 o                         
   4   3   6        450.96        464.73        12.71 o                         
   5   3   6       1458.67       1568.92        26.80 o                         
   6   3   6         15.66         18.63         1.95 o                         
  -5   4   6        137.84        145.91         5.15 o                         
  -4   4   6       1274.99       1282.90        64.67 o                         
  -3   4   6        548.00        559.93        13.90 o                         
  -2   4   6       2088.59       2232.97        35.97 o                         
  -1   4   6         36.74         41.64         2.88 o                         
   0   4   6         15.35         20.09         2.21 o                         
   1   4   6         48.18         53.65         5.41 o                         
   2   4   6       2001.90       2096.92        69.67 o                         
   3   4   6        586.31        594.89        13.46 o                         
   4   4   6       1273.55       1274.43        14.40 o                         
   5   4   6        135.19        148.63         5.04 o                         
  -5   5   6         64.50         61.56         3.42 o                         
  -4   5   6         64.16         56.98         5.31 o                         
  -3   5   6        501.34        513.12        11.00 o                         
  -2   5   6        163.80        176.44         5.43 o                         
  -1   5   6        686.41        773.47        21.38 o                         
   0   5   6        101.13         99.20         3.21 o                         
   1   5   6        718.55        822.84        31.02 o                         
   2   5   6        156.70        169.47         4.89 o                         
   3   5   6        443.44        442.74         8.12 o                         
   4   5   6         64.13         63.56         2.98 o                         
   5   5   6         73.64         70.23         3.58 o                         
  -5   6   6        309.68        287.89        20.25 o                         
  -4   6   6        198.78        206.99        20.83 o                         
  -3   6   6        745.10        740.79        20.67 o                         
  -2   6   6        168.71        167.04         7.05 o                         
  -1   6   6       1010.51       1097.86        37.50 o                         
   0   6   6          0.40          4.83         1.34 o                         
   1   6   6       1019.76       1087.74        22.14 o                         
   2   6   6        196.76        214.91         8.59 o                         
   3   6   6        706.33        722.16        10.20 o                         
   4   6   6        192.26        192.64         5.11 o                         
   5   6   6        323.86        299.98         7.75 o                         
  -4   7   6         57.92         58.94         6.11 o                         
  -3   7   6         25.85         23.89         3.31 o                         
  -2   7   6        787.96        767.77        16.73 o                         
  -1   7   6        141.69        135.36         7.06 o                         
   0   7   6       1435.83       1477.18        65.98 o                         
   1   7   6        163.37        163.98         6.36 o                         
   2   7   6        755.10        803.35        15.29 o                         
   3   7   6         28.17         29.58         2.76 o                         
   4   7   6         55.28         59.64         4.92 o                         
  -4   8   6        290.90        248.74        12.68 o                         
  -3   8   6        179.03        172.16        24.27 o                         
  -2   8   6        259.74        247.80        10.32 o                         
  -1   8   6        890.76        841.46        34.59 o                         
   0   8   6        211.84        256.28         8.30 o                         
   1   8   6        936.64       1071.82        76.15 o                         
   2   8   6        276.82        302.47         9.12 o                         
   3   8   6        185.50        173.57         7.04 o                         
   4   8   6        305.34        264.09         7.31 o                         
  -3   9   6         44.66         48.30         8.01 o                         
  -2   9   6       1240.57       1054.03        18.17 o                         
  -1   9   6          4.26         12.76         3.71 o                         
   0   9   6       3245.73       3378.34        42.50 o                         
   1   9   6          5.29         10.34         2.82 o                         
   2   9   6       1264.72       1196.59        72.21 o                         
   3   9   6         44.57         41.14         3.50 o                         
  -2  10   6        209.65        183.94         6.90 o                         
  -1  10   6        605.42        528.34        11.11 o                         
   0  10   6         49.66         52.55         3.75 o                         
   1  10   6        576.56        610.02        38.38 o                         
   2  10   6        200.13        216.68         7.48 o                         
   0  11   6         50.30         67.51         3.96 o                         
   1   0   7        135.21        120.97         3.90 o                         
   2   0   7       3537.29       3016.62        56.48 o                         
   3   0   7        361.67        330.88        12.15 o                         
   4   0   7       2212.11       2240.58        21.14 o                         
   5   0   7         14.66         19.14         1.89 o                         
   6   0   7        641.31        581.40        25.89 o                         
  -6   1   7        126.66        111.26         6.47 o                         
  -5   1   7          3.99          3.96         1.09 o                         
  -4   1   7        679.46        681.42        10.13 o                         
  -3   1   7        141.11        148.52         4.02 o                         
  -2   1   7       1926.73       1633.13        44.77 o                         
  -1   1   7        128.81        116.55         3.68 o                         
   0   1   7       1200.02       1155.68        43.19 o                         
   1   1   7        109.27        107.99         3.59 o                         
   2   1   7       1857.52       1577.49        38.94 o                         
   3   1   7        134.16        145.64         6.41 o                         
   4   1   7        655.98        682.43        12.85 o                         
   5   1   7          5.18          5.86         1.38 o                         
   6   1   7        125.94        114.92         7.53 o                         
  -5   2   7        694.35        700.88        26.79 o                         
  -4   2   7         48.13         53.37         2.46 o                         
  -3   2   7       1096.51       1096.05        15.48 o                         
  -2   2   7       1511.27       1440.68        87.91 o                         
  -1   2   7        775.56        750.25        11.22 o                         
   0   2   7       2611.08       2442.08        86.41 o                         
   1   2   7        730.58        762.48        33.92 o                         
   2   2   7       1475.79       1521.69        61.38 o                         
   3   2   7       1118.69       1164.85        27.65 o                         
   4   2   7         42.29         47.79         4.97 o                         
   5   2   7        666.34        640.06        36.92 o                         
  -5   3   7         15.15         14.13         2.22 o                         
  -4   3   7        737.60        746.57        32.22 o                         
  -3   3   7        693.60        657.97        14.66 o                         
  -2   3   7       1270.24       1306.44        28.66 o                         
  -1   3   7       5256.60       5750.83       128.01 o                         
   0   3   7       1033.16        950.70        17.72 o                         
   1   3   7       5104.29       5762.95       471.97 o                         
   2   3   7       1329.51       1354.99        47.08 o                         
   3   3   7        659.38        647.47        25.39 o                         
   4   3   7        743.73        704.54        31.36 o                         
   5   3   7         14.07         15.34         1.87 o                         
  -5   4   7         57.84         50.60         3.58 o                         
  -4   4   7        235.06        213.63         8.92 o                         
  -3   4   7         80.96         89.03         4.36 o                         
  -2   4   7       2310.96       2317.52        46.82 o                         
  -1   4   7         96.37        112.70         4.38 o                         
   0   4   7       8079.24       8268.14       223.57 o                         
   1   4   7         86.97         99.17         4.15 o                         
   2   4   7       2304.36       2363.89        69.10 o                         
   3   4   7         60.60         81.62         3.64 o                         
   4   4   7        258.93        243.07         6.55 o                         
   5   4   7         46.69         46.26         2.77 o                         
  -5   5   7        298.38        278.90         7.48 o                         
  -4   5   7        413.53        391.56        16.62 o                         
  -3   5   7        807.35        832.39        41.29 o                         
  -2   5   7        169.88        182.33         4.81 o                         
  -1   5   7        847.12        868.62        37.28 o                         
   0   5   7        133.04        162.99         7.25 o                         
   1   5   7        836.38        951.27        27.10 o                         
   2   5   7        164.34        170.29         4.12 o                         
   3   5   7        792.24        802.85        10.97 o                         
   4   5   7        413.14        408.58         8.21 o                         
   5   5   7        309.27        321.04        15.39 o                         
  -5   6   7         30.14         30.73         2.31 o                         
  -4   6   7        171.26        144.45        12.45 o                         
  -3   6   7        457.48        487.67        15.98 o                         
  -2   6   7        459.91        446.45        11.98 o                         
  -1   6   7       2313.13       2622.53       134.88 o                         
   0   6   7        211.64        208.61         6.62 o                         
   1   6   7       2347.34       2611.24       113.01 o                         
   2   6   7        449.86        471.73        11.48 o                         
   3   6   7        431.14        438.90         7.84 o                         
   4   6   7        173.85        176.59         5.18 o                         
   5   6   7         29.98         27.85         1.76 o                         
  -4   7   7        159.12        123.51        29.13 o                         
  -3   7   7        686.43        730.65        76.24 o                         
  -2   7   7        243.08        223.82         9.45 o                         
  -1   7   7        836.24        899.87        18.71 o                         
   0   7   7          1.59          6.42         1.75 o                         
   1   7   7        827.49        951.50        50.53 o                         
   2   7   7        227.32        238.55         7.39 o                         
   3   7   7        666.90        650.18        13.93 o                         
   4   7   7        158.01        159.96         7.22 o                         
  -4   8   7         13.86          8.80         1.58 o                         
  -3   8   7        527.23        562.76       107.74 o                         
  -2   8   7        242.30        238.49         9.06 o                         
  -1   8   7        152.08        157.66         5.95 o                         
   0   8   7         87.61        102.69         6.23 o                         
   1   8   7        141.20        157.58         9.15 o                         
   2   8   7        255.37        296.13        10.01 o                         
   3   8   7        526.14        521.69        30.67 o                         
   4   8   7         14.48         14.93         1.42 o                         
  -3   9   7         32.46         30.97         3.18 o                         
  -2   9   7        602.94        529.78        14.40 o                         
  -1   9   7          0.19          1.50         1.46 o                         
   0   9   7         94.22        102.67         5.69 o                         
   1   9   7          0.76          3.17         2.16 o                         
   2   9   7        614.26        672.16        16.81 o                         
   3   9   7         39.18         44.99         2.85 o                         
  -2  10   7        432.25        361.80         7.07 o                         
  -1  10   7        351.14        273.64         9.02 o                         
   0  10   7        291.76        284.83         8.57 o                         
   1  10   7        361.16        348.76        25.07 o                         
   2  10   7        412.48        321.40        14.91 o                         
   0   0   8       4434.85       3608.83       320.62 o                         
   1   0   8         31.16         22.35         3.17 o                         
   2   0   8       2524.16       2020.24        84.82 o                         
   3   0   8        246.37        241.08         7.00 o                         
   4   0   8         52.31         58.65         3.01 o                         
   5   0   8          4.33          6.40         1.86 o                         
  -5   1   8         46.28         45.83         2.74 o                         
  -4   1   8        204.04        192.15         7.16 o                         
  -3   1   8        766.66        737.71        22.15 o                         
  -2   1   8       2685.61       2403.41       109.31 o                         
  -1   1   8       4872.20       4279.28        67.29 o                         
   0   1   8       6315.32       5713.52        56.08 o                         
   1   1   8       4933.81       4719.19       140.98 o                         
   2   1   8       2866.49       2566.66       131.26 o                         
   3   1   8        702.77        697.34        21.21 o                         
   4   1   8        263.28        249.55         8.72 o                         
   5   1   8         42.85         40.50         2.86 o                         
  -5   2   8        390.00        363.70         9.65 o                         
  -4   2   8       1009.26        988.65        29.16 o                         
  -3   2   8        754.91        758.06        30.33 o                         
  -2   2   8       1203.98       1181.81        40.01 o                         
  -1   2   8       1390.53       1414.11        22.52 o                         
   0   2   8         17.12         25.45         2.64 o                         
   1   2   8       1498.57       1539.69        50.08 o                         
   2   2   8       1210.47       1150.13        54.52 o                         
   3   2   8        766.02        814.49        14.51 o                         
   4   2   8        989.04       1043.13        20.92 o                         
   5   2   8        374.54        360.58        19.65 o                         
  -5   3   8          5.48          6.07         1.91 o                         
  -4   3   8         49.71         46.79         3.16 o                         
  -3   3   8         51.48         54.79         3.78 o                         
  -2   3   8         61.60         60.33         2.96 o                         
  -1   3   8        387.54        394.72        11.91 o                         
   0   3   8         11.38         16.68         2.03 o                         
   1   3   8        385.28        437.72        44.78 o                         
   2   3   8         53.21         52.67         2.83 o                         
   3   3   8         43.10         56.87         4.49 o                         
   4   3   8         63.09         58.99         3.72 o                         
   5   3   8          4.92          3.24         1.23 o                         
  -5   4   8         92.05         86.29         4.23 o                         
  -4   4   8        547.98        518.14        13.76 o                         
  -3   4   8        189.49        214.28        14.17 o                         
  -2   4   8       1625.46       1730.76        52.89 o                         
  -1   4   8        821.69        887.31        36.60 o                         
   0   4   8       1287.55       1455.90        61.85 o                         
   1   4   8        779.81        889.48        43.50 o                         
   2   4   8       1705.58       1749.17        56.96 o                         
   3   4   8        162.50        173.07         5.14 o                         
   4   4   8        547.40        541.51        10.57 o                         
   5   4   8         92.04         96.07         4.31 o                         
  -5   5   8        295.92        271.25        10.17 o                         
  -4   5   8        467.80        397.24        46.50 o                         
  -3   5   8        859.49        893.60        44.93 o                         
  -2   5   8       1129.26       1150.16        25.13 o                         
  -1   5   8        149.29        150.26         4.69 o                         
   0   5   8        945.88        931.64        24.50 o                         
   1   5   8        179.25        196.86         8.76 o                         
   2   5   8       1044.10       1059.96        31.98 o                         
   3   5   8        878.13        895.15        23.42 o                         
   4   5   8        476.37        475.85        15.44 o                         
   5   5   8        291.48        303.63         8.82 o                         
  -4   6   8         55.92         47.92         4.57 o                         
  -3   6   8        193.99        195.41        10.15 o                         
  -2   6   8        125.67        128.62         6.05 o                         
  -1   6   8        112.70        113.68         5.91 o                         
   0   6   8        831.40        889.08        14.73 o                         
   1   6   8        116.06        114.75         4.05 o                         
   2   6   8        146.96        167.08         6.06 o                         
   3   6   8        196.93        199.57         9.35 o                         
   4   6   8         54.62         56.09         3.38 o                         
  -4   7   8         94.94         80.28         5.14 o                         
  -3   7   8        733.59        728.45        24.35 o                         
  -2   7   8        367.42        340.82         9.35 o                         
  -1   7   8       1375.69       1400.78        47.89 o                         
   0   7   8        283.36        325.62        13.16 o                         
   1   7   8       1375.27       1486.98        68.62 o                         
   2   7   8        401.14        402.32        11.80 o                         
   3   7   8        738.92        798.01        42.48 o                         
   4   7   8         93.33        104.01         3.82 o                         
  -3   8   8        347.12        277.62        56.88 o                         
  -2   8   8        392.06        373.65        10.72 o                         
  -1   8   8       1530.66       1604.13        38.14 o                         
   0   8   8        407.69        466.66        17.21 o                         
   1   8   8       1546.34       1590.23        81.73 o                         
   2   8   8        404.98        411.24        13.44 o                         
   3   8   8        374.14        358.85        23.10 o                         
  -3   9   8         12.84         10.29         1.92 o                         
  -2   9   8         28.32         26.74         6.27 o                         
  -1   9   8         51.26         49.08         3.63 o                         
   0   9   8        281.01        278.56        12.22 o                         
   1   9   8         56.27         56.59         4.39 o                         
   2   9   8         22.07         23.98         2.44 o                         
   3   9   8         17.54         14.98         2.96 o                         
  -1  10   8        497.97        406.04        33.18 o                         
   0  10   8        155.45        141.13         6.37 o                         
   1  10   8        487.83        478.95        13.27 o                         
   1   0   9        430.74        358.07         9.53 o                         
   2   0   9        113.43        108.16         4.35 o                         
   3   0   9       2983.94       2906.58        82.39 o                         
   4   0   9        403.78        415.51         8.93 o                         
   5   0   9       1416.62       1389.97        78.09 o                         
  -5   1   9        393.17        393.04        11.86 o                         
  -4   1   9        305.30        295.95         9.89 o                         
  -3   1   9       1123.30       1089.53        50.33 o                         
  -2   1   9        211.80        194.45        10.11 o                         
  -1   1   9       3657.64       3578.93       242.37 o                         
   0   1   9         96.77         88.19         4.32 o                         
   1   1   9       3741.31       3597.17       174.43 o                         
   2   1   9        166.60        146.17         6.80 o                         
   3   1   9       1186.26       1244.50        16.88 o                         
   4   1   9        308.08        320.88        10.21 o                         
   5   1   9        397.65        399.49        10.84 o                         
  -5   2   9          1.94          2.66         1.03 o                         
  -4   2   9         63.88         64.88         3.87 o                         
  -3   2   9        662.78        611.30        30.10 o                         
  -2   2   9        101.08        100.11         5.84 o                         
  -1   2   9       1753.47       1582.84        67.14 o                         
   0   2   9        167.67        176.92        27.55 o                         
   1   2   9       1737.52       1632.42        88.50 o                         
   2   2   9        111.49        106.96         5.31 o                         
   3   2   9        639.40        661.77        21.84 o                         
   4   2   9         72.66         81.51         4.34 o                         
   5   2   9          0.67          2.94         1.01 o                         
  -5   3   9         21.59         17.50         2.35 o                         
  -4   3   9         18.73         19.33         2.89 o                         
  -3   3   9         44.95         45.54         3.86 o                         
  -2   3   9        317.69        299.69         8.24 o                         
  -1   3   9        215.76        200.45         7.85 o                         
   0   3   9        773.81        787.87        64.96 o                         
   1   3   9        187.10        188.72        12.88 o                         
   2   3   9        320.07        316.66        12.09 o                         
   3   3   9         54.41         55.49         3.20 o                         
   4   3   9         21.44         30.51         4.58 o                         
   5   3   9         19.40         17.58         2.35 o                         
  -5   4   9         34.91         33.24         3.26 o                         
  -4   4   9        132.42        128.66         7.78 o                         
  -3   4   9        294.21        321.85        16.16 o                         
  -2   4   9        193.94        196.75         6.89 o                         
  -1   4   9       2330.81       2445.42        96.34 o                         
   0   4   9         14.39          9.49         1.14 o                         
   1   4   9       2313.82       2495.56       126.76 o                         
   2   4   9        196.90        195.89         5.87 o                         
   3   4   9        323.36        346.63         8.15 o                         
   4   4   9        124.11        130.94         6.08 o                         
   5   4   9         38.63         38.01         2.59 o                         
  -5   5   9         86.32         80.41         5.00 o                         
  -4   5   9        204.10        180.68         8.52 o                         
  -3   5   9        397.73        394.39        25.05 o                         
  -2   5   9       1492.81       1518.53        27.93 o                         
  -1   5   9        973.53        992.43        24.61 o                         
   0   5   9       1404.72       1605.04        76.49 o                         
   1   5   9        978.97       1064.41        41.13 o                         
   2   5   9       1512.89       1667.09        23.99 o                         
   3   5   9        385.71        383.45         8.94 o                         
   4   5   9        219.63        238.40        12.90 o                         
   5   5   9         82.09         77.87         3.89 o                         
  -4   6   9        137.19        125.77         5.34 o                         
  -3   6   9        275.05        271.89         9.77 o                         
  -2   6   9       2205.69       2034.49        27.35 o                         
  -1   6   9        169.48        158.34         6.65 o                         
   0   6   9       3384.25       3631.45        89.43 o                         
   1   6   9        170.98        176.65         9.22 o                         
   2   6   9       2197.04       2270.59        72.57 o                         
   3   6   9        270.91        274.89         9.26 o                         
   4   6   9        143.79        165.12         9.46 o                         
  -4   7   9        364.84        312.69         8.46 o                         
  -3   7   9        211.12        200.87        32.66 o                         
  -2   7   9        469.54        430.86        14.52 o                         
  -1   7   9         36.80         34.80         5.26 o                         
   0   7   9        566.14        552.89        33.93 o                         
   1   7   9         39.24         48.68         4.54 o                         
   2   7   9        462.02        455.81        14.46 o                         
   3   7   9        228.35        228.66         7.94 o                         
   4   7   9        350.79        338.95         7.96 o                         
  -3   8   9         37.75         27.92         3.24 o                         
  -2   8   9         84.54         86.74         5.45 o                         
  -1   8   9         41.05         37.57         3.22 o                         
   0   8   9         69.49         68.43         4.86 o                         
   1   8   9         38.44         40.34         2.65 o                         
   2   8   9         87.17         85.77         5.35 o                         
   3   8   9         36.66         32.47         2.06 o                         
  -2   9   9         95.57         93.30         5.45 o                         
  -1   9   9         37.39         28.83         3.76 o                         
   0   9   9          5.51         10.82         3.65 o                         
   1   9   9         38.15         39.80         2.86 o                         
   2   9   9         91.64         81.17         4.67 o                         
  -1  10   9         18.53         15.21         3.00 o                         
   0  10   9          3.90          5.25         1.35 o                         
   1  10   9         17.60         16.18         2.29 o                         
   0   0  10       1374.58       1208.31        65.91 o                         
   1   0  10        443.55        348.45        21.22 o                         
   2   0  10       1670.80       1489.42        54.99 o                         
   3   0  10         48.91         58.34         3.83 o                         
   4   0  10         33.75         36.95         2.46 o                         
   5   0  10         19.38         20.80         1.78 o                         
  -5   1  10         73.38         64.71         4.00 o                         
  -4   1  10         12.55         14.34         1.68 o                         
  -3   1  10        357.95        357.57         9.83 o                         
  -2   1  10        500.90        477.74        24.21 o                         
  -1   1  10        681.26        595.33        47.32 o                         
   0   1  10        221.12        187.53         7.35 o                         
   1   1  10        682.55        572.82        24.60 o                         
   2   1  10        467.00        462.78         8.35 o                         
   3   1  10        359.64        382.80         9.28 o                         
   4   1  10         11.39         12.90         1.68 o                         
   5   1  10         75.58         69.75         3.85 o                         
  -5   2  10         25.37         30.12         3.26 o                         
  -4   2  10        236.74        231.41         7.28 o                         
  -3   2  10         77.09         84.82         4.44 o                         
  -2   2  10       1157.98       1117.42        58.24 o                         
  -1   2  10         25.65         32.15         3.20 o                         
   0   2  10       2191.09       2219.21       152.53 o                         
   1   2  10         28.81         30.15         3.72 o                         
   2   2  10       1220.91       1156.66        43.90 o                         
   3   2  10         89.81         96.09         4.74 o                         
   4   2  10        209.21        222.03         7.75 o                         
   5   2  10         32.85         35.26         3.05 o                         
  -5   3  10         63.45         59.41         4.91 o                         
  -4   3  10       1076.53       1034.69        18.80 o                         
  -3   3  10        555.79        566.09        12.75 o                         
  -2   3  10       1180.79       1136.09        30.95 o                         
  -1   3  10       1234.61       1100.01        20.57 o                         
   0   3  10         81.69        109.25        10.65 o                         
   1   3  10       1252.05       1297.55        87.58 o                         
   2   3  10       1165.33       1168.60        47.82 o                         
   3   3  10        539.29        568.82        18.62 o                         
   4   3  10       1088.65       1213.80        24.08 o                         
   5   3  10         63.66         62.53         2.87 o                         
  -5   4  10        361.08        325.52        14.36 o                         
  -4   4  10         39.13         37.29         4.13 o                         
  -3   4  10        542.37        507.38        13.85 o                         
  -2   4  10        243.05        263.31         9.50 o                         
  -1   4  10        471.65        470.34         9.73 o                         
   0   4  10         50.98         57.94         3.27 o                         
   1   4  10        422.36        461.13        21.84 o                         
   2   4  10        247.84        261.03         7.10 o                         
   3   4  10        523.69        574.93        12.59 o                         
   4   4  10         41.14         46.40         5.01 o                         
   5   4  10        379.43        336.75         9.61 o                         
  -4   5  10         80.72         72.70         7.22 o                         
  -3   5  10        339.97        290.10        17.79 o                         
  -2   5  10         40.23         44.85         3.42 o                         
  -1   5  10        146.28        139.60         5.48 o                         
   0   5  10          0.73          5.35         2.32 o                         
   1   5  10        121.71        136.02         5.91 o                         
   2   5  10         34.63         38.94         3.01 o                         
   3   5  10        349.56        358.07        19.67 o                         
   4   5  10         80.38         85.67         4.32 o                         
  -4   6  10        228.31        187.66         6.80 o                         
  -3   6  10        204.68        182.75        10.21 o                         
  -2   6  10        282.60        238.98         9.09 o                         
  -1   6  10         35.58         39.76         3.59 o                         
   0   6  10        590.75        581.56        22.61 o                         
   1   6  10         39.23         46.42         2.96 o                         
   2   6  10        264.96        252.74         7.50 o                         
   3   6  10        198.86        187.16        13.10 o                         
   4   6  10        230.78        211.38         7.36 o                         
  -3   7  10        121.14        105.66         6.17 o                         
  -2   7  10         26.18         26.30         3.49 o                         
  -1   7  10        602.37        570.53        44.51 o                         
   0   7  10        148.80        169.65         7.91 o                         
   1   7  10        625.91        634.85        18.57 o                         
   2   7  10         29.70         34.38         2.23 o                         
   3   7  10        121.03        122.22         5.39 o                         
  -3   8  10         87.00         65.95         9.41 o                         
  -2   8  10        160.76        138.01        10.06 o                         
  -1   8  10         88.28         82.76         4.80 o                         
   0   8  10        273.81        305.90        11.16 o                         
   1   8  10         72.86         76.78         4.14 o                         
   2   8  10        158.26        149.77         6.60 o                         
   3   8  10         90.98         78.04         2.89 o                         
  -2   9  10          2.25          2.96         1.25 o                         
  -1   9  10       1312.26       1365.43        20.04 o                         
   0   9  10          2.48          3.22         1.61 o                         
   1   9  10       1322.59       1370.62        92.16 o                         
   2   9  10          4.15          5.82         2.18 o                         
   1   0  11         27.12         32.20         3.40 o                         
   2   0  11         61.13         65.13         3.09 o                         
   3   0  11        500.54        519.29        13.85 o                         
   4   0  11          4.83          6.44         1.66 o                         
   5   0  11        171.36        182.60         6.13 o                         
  -5   1  11        378.78        381.04        16.55 o                         
  -4   1  11         33.33         38.38         2.92 o                         
  -3   1  11        697.52        693.95        21.04 o                         
  -2   1  11        200.18        204.12        15.15 o                         
  -1   1  11        256.63        237.49        15.15 o                         
   0   1  11         48.98         40.96         5.76 o                         
   1   1  11        239.12        246.65        18.33 o                         
   2   1  11        173.37        181.03         5.01 o                         
   3   1  11        653.79        693.25        38.13 o                         
   4   1  11         34.49         38.21         3.16 o                         
   5   1  11        384.83        419.48        17.27 o                         
  -5   2  11         79.84         76.95         6.84 o                         
  -4   2  11        559.30        544.23        14.79 o                         
  -3   2  11        609.36        614.07        14.94 o                         
  -2   2  11        511.51        460.93        11.72 o                         
  -1   2  11       1898.65       1756.64       153.31 o                         
   0   2  11        200.03        197.56         9.68 o                         
   1   2  11       1898.32       1864.94       128.02 o                         
   2   2  11        538.68        527.05        19.61 o                         
   3   2  11        569.50        623.57        33.72 o                         
   4   2  11        545.12        574.09        28.82 o                         
   5   2  11         78.48         78.96         3.54 o                         
  -5   3  11         30.78         21.87         3.83 o                         
  -4   3  11         23.10         23.55         3.57 o                         
  -3   3  11        173.23        166.51         7.31 o                         
  -2   3  11        720.06        686.33        25.58 o                         
  -1   3  11         60.49         61.55         4.67 o                         
   0   3  11       1897.36       2078.95       140.42 o                         
   1   3  11         55.72         61.94         5.32 o                         
   2   3  11        658.64        677.33        26.76 o                         
   3   3  11        173.91        174.36        10.44 o                         
   4   3  11         20.23         25.31         2.83 o                         
   5   3  11         30.50         24.03         2.94 o                         
  -4   4  11         26.02         23.53         3.14 o                         
  -3   4  11        381.97        358.79         9.46 o                         
  -2   4  11        108.31        108.01         4.96 o                         
  -1   4  11       2643.94       2505.33        50.44 o                         
   0   4  11         67.00         74.73         4.40 o                         
   1   4  11       2690.66       2769.95       127.75 o                         
   2   4  11        122.50        125.66         4.55 o                         
   3   4  11        396.30        418.12        16.90 o                         
   4   4  11         26.66         26.32         3.05 o                         
  -4   5  11        167.59        150.28        12.17 o                         
  -3   5  11        547.28        517.57        13.81 o                         
  -2   5  11        645.21        576.78        12.09 o                         
  -1   5  11         99.77         91.10         6.38 o                         
   0   5  11        690.61        688.12        36.76 o                         
   1   5  11        113.92        118.38         5.00 o                         
   2   5  11        639.60        636.76        18.41 o                         
   3   5  11        538.23        548.44        24.09 o                         
   4   5  11        164.11        182.15        13.38 o                         
  -4   6  11         21.12         16.65         3.19 o                         
  -3   6  11          7.86          8.82         2.61 o                         
  -2   6  11        135.11        112.91         5.45 o                         
  -1   6  11         37.65         45.65         4.76 o                         
   0   6  11        260.03        249.30         7.06 o                         
   1   6  11         38.51         45.77         3.09 o                         
   2   6  11        132.09        124.55         5.73 o                         
   3   6  11          7.89          9.39         1.73 o                         
   4   6  11         21.85         19.14         1.47 o                         
  -3   7  11         38.32         31.37         3.23 o                         
  -2   7  11        583.60        477.18        14.01 o                         
  -1   7  11         16.84         24.62         4.34 o                         
   0   7  11        704.37        697.12        21.33 o                         
   1   7  11          9.62          9.18         1.79 o                         
   2   7  11        561.54        548.43        10.88 o                         
   3   7  11         39.12         34.10         2.67 o                         
  -2   8  11        345.19        382.74        10.37 o                         
  -1   8  11         53.48         51.42         3.38 o                         
   0   8  11         62.92         66.20         4.30 o                         
   1   8  11         61.94         59.67         5.13 o                         
   2   8  11        330.70        294.31        12.93 o                         
  -1   9  11        123.68        110.92         5.79 o                         
   0   9  11          9.10         12.08         1.80 o                         
   1   9  11        121.44        120.85         5.93 o                         
   0   0  12       1289.97       1387.58       102.38 o                         
   1   0  12         31.51         36.22         3.22 o                         
   2   0  12        844.52        864.43        40.36 o                         
   3   0  12         82.58         97.15         5.95 o                         
   4   0  12        116.60        124.28         7.38 o                         
   5   0  12          0.79          1.58         1.22 o                         
  -4   1  12        142.99        139.15         5.24 o                         
  -3   1  12        366.91        393.97        20.29 o                         
  -2   1  12        571.44        516.41        15.13 o                         
  -1   1  12        935.80        886.39        47.29 o                         
   0   1  12       1204.74       1174.05        84.23 o                         
   1   1  12        953.02        856.50        62.06 o                         
   2   1  12        574.13        590.53        22.64 o                         
   3   1  12        430.95        468.19        29.00 o                         
   4   1  12        137.60        148.30        14.19 o                         
  -4   2  12        295.48        293.38        14.98 o                         
  -3   2  12        212.39        213.08         7.10 o                         
  -2   2  12        521.56        473.36        13.08 o                         
  -1   2  12        364.19        335.40        30.07 o                         
   0   2  12        870.17        856.72        19.69 o                         
   1   2  12        336.71        327.55        23.35 o                         
   2   2  12        567.44        563.12        17.67 o                         
   3   2  12        219.80        272.49        13.99 o                         
   4   2  12        294.53        369.13        10.24 o                         
  -4   3  12        107.25        105.20         6.93 o                         
  -3   3  12        215.91        217.54         8.41 o                         
  -2   3  12        373.14        347.50        10.58 o                         
  -1   3  12        238.00        203.64        12.65 o                         
   0   3  12        555.08        601.22        15.82 o                         
   1   3  12        221.48        225.21        16.45 o                         
   2   3  12        350.71        370.87        13.72 o                         
   3   3  12        226.32        257.45        19.87 o                         
   4   3  12        117.96        148.17         6.17 o                         
  -4   4  12          0.92          0.97         1.63 o                         
  -3   4  12        368.91        367.85        12.95 o                         
  -2   4  12         29.45         29.13         2.82 o                         
  -1   4  12        782.42        697.46        23.75 o                         
   0   4  12          1.60          4.59         2.68 o                         
   1   4  12        793.53        815.59        16.27 o                         
   2   4  12         28.96         29.28         2.38 o                         
   3   4  12        380.91        398.32        11.01 o                         
   4   4  12          1.85          2.33         1.45 o                         
  -4   5  12        222.66        201.23        11.60 o                         
  -3   5  12        122.52        107.24         4.64 o                         
  -2   5  12        330.13        292.00        11.25 o                         
  -1   5  12         26.20         30.66         3.68 o                         
   0   5  12        103.19         97.34         5.01 o                         
   1   5  12         20.24         16.71         2.48 o                         
   2   5  12        355.07        352.39        15.59 o                         
   3   5  12        110.52        110.42         4.96 o                         
   4   5  12        214.47        225.28         8.00 o                         
  -3   6  12        186.99        162.47         6.69 o                         
  -2   6  12        163.35        168.62        11.72 o                         
  -1   6  12         51.37         54.99         4.58 o                         
   0   6  12        119.52        120.45         5.95 o                         
   1   6  12         57.42         56.56         4.97 o                         
   2   6  12        147.99        169.39         4.92 o                         
   3   6  12        173.40        169.83         5.40 o                         
  -2   7  12        107.70        100.68        10.85 o                         
  -1   7  12        292.61        290.35        10.90 o                         
   0   7  12        112.89         91.58         6.50 o                         
   1   7  12        318.81        293.36        15.30 o                         
   2   7  12        120.00        112.79         5.11 o                         
   3   7  12         94.19         86.79         3.55 o                         
  -2   8  12        264.63        269.58        12.04 o                         
  -1   8  12         92.00         95.45         4.20 o                         
   0   8  12        684.45        699.12        30.11 o                         
   1   8  12         94.57         87.24         5.62 o                         
   2   8  12        272.30        224.72         6.75 o                         
   1   0  13          3.59          2.03         3.28 o                         
   2   0  13       1144.69       1134.44        66.19 o                         
   3   0  13        291.45        300.80        25.99 o                         
   4   0  13       1199.94       1040.01        68.57 o                         
  -4   1  13         13.63         13.67         1.61 o                         
  -3   1  13        232.14        253.32        13.64 o                         
  -2   1  13        855.56        845.32        47.95 o                         
  -1   1  13        177.11        173.86        17.02 o                         
   0   1  13       1649.66       1709.90       246.66 o                         
   1   1  13        189.08        193.54         9.24 o                         
   2   1  13        862.87        898.76        51.88 o                         
   3   1  13        216.36        229.16        16.43 o                         
   4   1  13         18.76         17.50         1.86 o                         
  -4   2  13         26.62         29.36         1.88 o                         
  -3   2  13         14.77         13.06         2.23 o                         
  -2   2  13         17.01         16.20         2.26 o                         
  -1   2  13        111.11        102.52         5.96 o                         
   0   2  13          9.42          8.16         2.93 o                         
   1   2  13        110.16        121.03         6.75 o                         
   2   2  13         18.39         21.50         2.36 o                         
   3   2  13         16.60         15.34         2.70 o                         
   4   2  13         26.44         33.72         2.63 o                         
  -4   3  13         21.79         19.79         1.75 o                         
  -3   3  13         77.95         75.41         3.98 o                         
  -2   3  13         83.14         78.84         5.38 o                         
  -1   3  13        372.36        318.62        24.78 o                         
   0   3  13        322.65        323.34        12.70 o                         
   1   3  13        355.51        341.21        10.64 o                         
   2   3  13         79.84         80.62         5.08 o                         
   3   3  13         86.57        103.90         6.35 o                         
   4   3  13         18.77         23.51         3.00 o                         
  -4   4  13         49.42         45.81         3.01 o                         
  -3   4  13         13.80         13.63         2.05 o                         
  -2   4  13         64.63         55.01         3.34 o                         
  -1   4  13         24.70         32.69         3.30 o                         
   0   4  13        243.00        257.89        15.18 o                         
   1   4  13         32.59         38.44         3.06 o                         
   2   4  13         71.31         66.47         5.85 o                         
   3   4  13         15.22         22.09         3.41 o                         
   4   4  13         57.19         62.49         3.86 o                         
  -3   5  13        173.52        153.14         5.77 o                         
  -2   5  13        264.10        226.06        12.02 o                         
  -1   5  13        142.38        143.67        10.46 o                         
   0   5  13        864.20        784.03        66.22 o                         
   1   5  13        136.51        136.79         5.07 o                         
   2   5  13        272.43        296.97        12.93 o                         
   3   5  13        176.30        163.78        10.94 o                         
  -3   6  13        410.76        366.45        17.58 o                         
  -2   6  13        192.91        164.64        13.80 o                         
  -1   6  13       1663.93       1403.58       135.88 o                         
   0   6  13        112.75         93.58         4.41 o                         
   1   6  13       1660.19       1555.68        51.65 o                         
   2   6  13        181.10        185.62         6.27 o                         
   3   6  13        423.24        400.81        11.35 o                         
  -2   7  13         43.61         39.45         3.39 o                         
  -1   7  13        130.48        113.57        12.89 o                         
   0   7  13         12.58         14.59         2.81 o                         
   1   7  13        123.53        116.51         7.19 o                         
   2   7  13         47.81         45.41         4.33 o                         
  -1   8  13         15.51         14.89         2.55 o                         
   0   8  13          0.55          1.78         1.13 o                         
   1   8  13         15.85         12.96         1.27 o                         
   0   0  14        153.32        149.39        10.47 o                         
   1   0  14         90.83         85.01         6.88 o                         
   2   0  14          6.79          7.78         1.41 o                         
   3   0  14         43.72         43.94         3.42 o                         
   4   0  14          3.12          2.65         1.00 o                         
  -4   1  14         52.97         42.70         4.48 o                         
  -3   1  14        162.99        169.90        14.64 o                         
  -2   1  14        122.95        115.56        10.14 o                         
  -1   1  14        535.28        643.97        54.99 o                         
   0   1  14         64.74         66.25        17.17 o                         
   1   1  14        506.33        667.75        20.19 o                         
   2   1  14        119.16        123.46        10.70 o                         
   3   1  14        148.40        197.46         7.74 o                         
   4   1  14         56.19         53.49         7.33 o                         
  -4   2  14          7.16          6.42         1.08 o                         
  -3   2  14        299.20        296.75        15.01 o                         
  -2   2  14        109.03        116.25         7.86 o                         
  -1   2  14        460.12        466.23        20.51 o                         
   0   2  14        103.47        107.83         6.78 o                         
   1   2  14        491.89        501.04        46.16 o                         
   2   2  14        105.44        125.63         6.33 o                         
   3   2  14        281.16        373.60        14.66 o                         
   4   2  14          7.86          9.43         1.74 o                         
  -3   3  14        218.30        200.09        10.06 o                         
  -2   3  14        117.43        108.80         5.16 o                         
  -1   3  14        100.51         89.72         6.72 o                         
   0   3  14        317.13        297.57        13.72 o                         
   1   3  14        112.72        116.97         5.37 o                         
   2   3  14        123.09        148.64         7.73 o                         
   3   3  14        209.63        245.46        28.56 o                         
  -3   4  14        157.16        160.24         6.25 o                         
  -2   4  14        260.13        237.88         7.84 o                         
  -1   4  14         23.66         23.76         2.76 o                         
   0   4  14        162.82        153.01         6.96 o                         
   1   4  14         20.93         23.96         2.46 o                         
   2   4  14        255.76        297.76        32.60 o                         
   3   4  14        157.64        184.80        29.32 o                         
  -3   5  14         12.44         15.32         1.53 o                         
  -2   5  14        333.25        330.04        21.35 o                         
  -1   5  14        122.33        143.26         8.62 o                         
   0   5  14         21.29         19.97         2.23 o                         
   1   5  14        120.16        152.17         8.76 o                         
   2   5  14        319.29        364.67        27.69 o                         
   3   5  14         12.79         18.32         2.24 o                         
  -2   6  14         56.38         62.41         4.68 o                         
  -1   6  14         40.07         32.80         3.03 o                         
   0   6  14          9.42         10.93         2.18 o                         
   1   6  14         39.20         33.22         2.22 o                         
   2   6  14         55.36         52.01         4.57 o                         
  -1   7  14         39.03         43.77         4.53 o                         
   0   7  14         85.40         86.83         5.98 o                         
   1   7  14         31.45         32.90         2.40 o                         
   1   0  15         18.93         25.38         4.20 o                         
   2   0  15         13.79         22.05         3.35 o                         
   3   0  15         83.14         69.99         7.86 o                         
  -3   1  15         22.02         26.77         1.86 o                         
  -2   1  15         81.50         89.69         7.58 o                         
  -1   1  15         81.68         92.94         6.09 o                         
   0   1  15          8.27          8.47         3.11 o                         
   1   1  15         77.17         86.76         8.66 o                         
   2   1  15         62.23         86.99         4.70 o                         
   3   1  15         20.86         25.50         1.87 o                         
  -3   2  15        249.65        222.02        15.50 o                         
  -2   2  15        257.74        310.13        11.81 o                         
  -1   2  15         33.13         30.92         3.78 o                         
   0   2  15        680.58        629.22        17.30 o                         
   1   2  15         29.78         28.00         3.23 o                         
   2   2  15        240.07        310.49         8.08 o                         
   3   2  15        245.15        283.54        18.14 o                         
  -3   3  15        103.30         83.47         4.04 o                         
  -2   3  15        192.76        217.06         9.11 o                         
  -1   3  15        391.93        450.05        62.28 o                         
   0   3  15        288.55        285.29        21.42 o                         
   1   3  15        381.89        442.54        20.09 o                         
   2   3  15        210.51        267.45        12.74 o                         
   3   3  15         93.48        114.99        11.66 o                         
  -3   4  15         16.59         17.51         1.44 o                         
  -2   4  15        346.81        320.44        10.26 o                         
  -1   4  15         94.30         96.37        12.90 o                         
   0   4  15        619.57        655.91        18.05 o                         
   1   4  15         99.13         98.28         6.59 o                         
   2   4  15        358.47        433.79        57.46 o                         
   3   4  15         16.56         20.92         2.36 o                         
  -2   5  15        108.62        106.25         6.28 o                         
  -1   5  15        178.05        165.77         7.55 o                         
   0   5  15        115.79        129.41         9.46 o                         
   1   5  15        182.11        181.85         6.54 o                         
   2   5  15        106.57        118.30        15.00 o                         
  -1   6  15         35.80         40.14         2.76 o                         
   0   6  15         68.70         75.57         3.82 o                         
   1   6  15         38.67         42.66         6.15 o                         
   0   0  16          2.74          8.33         2.58 o                         
   1   0  16        827.23       1099.41        18.95 o                         
   2   0  16         15.19         12.15         1.89 o                         
   3   0  16        225.94        184.91        27.62 o                         
  -3   1  16        177.88        171.56        22.16 o                         
  -2   1  16         88.21        120.82         7.15 o                         
  -1   1  16         24.27         28.29         4.06 o                         
   0   1  16         39.60         35.14         3.41 o                         
   1   1  16         24.69         25.32         4.25 o                         
   2   1  16        100.88        146.95         6.40 o                         
   3   1  16        177.47        184.32        27.82 o                         
  -3   2  16         60.95         64.56         5.71 o                         
  -2   2  16        101.03        121.01        10.86 o                         
  -1   2  16        161.38        151.73        38.92 o                         
   0   2  16        148.67        126.48         5.84 o                         
   1   2  16        163.03        189.47         7.47 o                         
   2   2  16         92.15        129.40         5.64 o                         
  -2   3  16         57.05         66.75         4.58 o                         
  -1   3  16        133.85        133.86        24.29 o                         
   0   3  16        179.62        159.33        56.27 o                         
   1   3  16        128.14        161.86         8.79 o                         
   2   3  16         57.75         68.77         4.93 o                         
  -2   4  16         39.31         37.59         3.75 o                         
  -1   4  16         74.75         89.23         9.08 o                         
   0   4  16        123.25        102.17        15.00 o                         
   1   4  16         82.78         89.51         4.44 o                         
   2   4  16         36.44         30.44         6.65 o                         
  -1   5  16         24.94         26.08         4.88 o                         
   0   5  16         45.36         46.12         3.93 o                         
   1   5  16         29.67         27.13         3.85 o                         
   1   0  17         77.12        100.17         5.14 o                         
   2   0  17         36.31         39.80         3.86 o                         
  -2   1  17         99.32        113.62        10.94 o                         
  -1   1  17        244.08        317.64        11.38 o                         
   0   1  17         97.44         62.13         3.78 o                         
   1   1  17        236.63        316.71        13.43 o                         
   2   1  17        103.29        122.30         4.85 o                         
  -2   2  17         72.34         87.18        10.08 o                         
  -1   2  17         29.94         35.98         7.42 o                         
   0   2  17        260.52        199.44        11.14 o                         
   1   2  17         29.47         35.17         5.59 o                         
   2   2  17         61.50         74.09         3.59 o                         
  -1   3  17          8.21          9.76         4.55 o                         
   0   3  17         68.73         53.23         7.01 o                         
   1   3  17          9.68          8.33         1.31 o                         
  -1   4  17          2.47          3.73         2.01 o                         
   0   4  17         14.65         18.28         2.47 o                         
   1   4  17          1.75          2.84         0.85 o                         
   0   0  18         71.16         61.61         4.30 o                         
   1   0  18         22.81         26.48         3.39 o                         
  -1   1  18         12.18          6.93         2.21 o                         
   0   1  18        175.68        123.37         4.16 o                         
   1   1  18         10.74          7.55         1.18 o                         
  -1   2  18         86.56         61.83         4.25 o                         
   0   2  18         30.33         18.75         4.36 o                         
   1   2  18         82.82         55.80         3.50 o                         
                                                                                
